# Supplementary material for: Targeting p53 misfolding conundrum by stabilizing agents and their analogs in breast cancer therapy: a comprehensive computational analysis
Source: Front Pharmacol. 2024 Jan 10;14:1333447. doi: 10.3389/fphar.2023.1333447 (PMC10806237; doi:10.3389/fphar.2023.1333447)
Supplement: Supplementary file 1 [file Table1.XLSX]

## Sheet: Sheet1
cid	cmpdname	cmpdsynonym	mw	mf	polararea	complexity	xlogp	heavycnt	hbonddonor	hbondacc	rotbonds	inchi	isosmiles	canonicalsmiles	inchikey	iupacname	exactmass	monoisotopicmass	charge	covalentunitcnt	isotopeatomcnt	totalatomstereocnt	definedatomstereocnt	undefinedatomstereocnt	totalbondstereocnt	definedbondstereocnt	undefinedbondstereocnt	pclidcnt	gpidcnt	gpfamilycnt	neighbortype	meshheadings	annothits	annothitcnt	aids	cidcdate	sidsrcname	depcatg	annotation	Docking Score
5072	9-[3-(3,5-Dimethyl-1-piperazinyl)propyl]carbazole	9-[3-(3,5-dimethyl-1-piperazinyl)propyl]carbazole|9-[3-(3,5-dimethylpiperazin-1-yl)propyl]-9H-carbazole|9-[3-(3,5-Dimethyl-piperazin-1-yl)-propyl]-9H-carbazole|9-[3-(3,5-dimethylpiperazin-1-yl)propyl]carbazole|SCHEMBL3237432|9-[3-(3,5-Dimethyl-piperazin-1-yl)-propyl]-9H-carbazole(rimcazole)|CHEBI:91796|DTXSID20860986|BDBM50002294|BRD-A63346720-300-01-1|Q27163597	321.5	C21H27N3	20.2	380	3.9	24	1	2	4	InChI=1S/C21H27N3/c1-16-14-23(15-17(2)22-16)12-7-13-24-20-10-5-3-8-18(20)19-9-4-6-11-21(19)24/h3-6,8-11,16-17,22H,7,12-15H2,1-2H3	CC1CN(CC(N1)C)CCCN2C3=CC=CC=C3C4=CC=CC=C42	CC1CN(CC(N1)C)CCCN2C3=CC=CC=C3C4=CC=CC=C42	GUDVQJXODNJRIJ-UHFFFAOYSA-N	9-[3-(3,5-dimethylpiperazin-1-yl)propyl]carbazole	321.22	321.22	0	1	0	2	0	2	0	0	0	2	35	19	2D+3D	NULL	Biological Test Results|Classification|Literature|Patents	5	493017|624101|624136|624137|624138|624139|624141|624151|624260|1053188|1259416|1259421	20050325	3WAY PHARM INC|A2B Chem|AA BLOCKS|Abbott Labs|ABI Chem|AKos Consulting & Solutions|Amadis Chemical|Ambinter|BenchChem|BindingDB|Broad Institute|ChEBI|ChemDB|Cheminformatics Friedrich-Schiller-University Jena|ChemSpider|Collaborative Drug Discovery, Inc.|DiscoveryGate|Egon Willighagen (Dept. of Bioinformatics - BiGCaT, Maastricht University)|EPA DSSTox|Finetech Industry Limited|Google Patents|Huma…	Chemical Vendors|Curation Efforts|Governmental Organizations|Legacy Depositors|NIH Initiatives|Research and Development|Subscription Services	NULL	-9
6836	9-Ethylcarbazole	9-Ethylcarbazole|N-ETHYLCARBAZOLE|86-28-2|9-Ethyl-9H-carbazole|9H-Carbazole, 9-ethyl-|Carbazole, 9-ethyl-|N-ethyl carbazole|9-ethyl-carbazole|CCRIS 6847|EINECS 201-660-4|NSC 60585|UNII-6AK165L0RO|AI3-14686|6AK165L0RO|DTXSID1052585|NSC-60585|EC 201-660-4|N-ethylcarbazol|9-ethylcarbazol|9-ethyl carbazole|NSC60585|9h-carbazole,9-ethyl-|9-Ethylcarbazole, 97%|9-Ethyl-9H-carbazole #|N-Ethylcarbazole, T…	195.26	C14H13N	4.9	203	3.6	15	0	0	1	InChI=1S/C14H13N/c1-2-15-13-9-5-3-7-11(13)12-8-4-6-10-14(12)15/h3-10H,2H2,1H3	CCN1C2=CC=CC=C2C3=CC=CC=C31	CCN1C2=CC=CC=C2C3=CC=CC=C31	PLAZXGNBGZYJSA-UHFFFAOYSA-N	9-ethylcarbazole	195.105	195.105	0	1	0	0	0	0	0	0	0	260	8325	4254	2D+3D	NULL	Biological Test Results|Chemical and Physical Properties|Classification|Literature|Patents|Safety and Hazards|Use and Manufacturing	8	155|157|161|165|167|175|1159520|1159521|1159523|1159525|1159526|1159527|1159528|1159529|1159531|1159551|1159552|1159555|1224834|1224835|1224836|1224837|1224838|1224839|1224840|1224841|1224842|1224843|1224844|1224845|1224846|1224847|1224848|1224849|1224867|1224868|1224869|1224870|1224871|1224872|1224873|1224874|1224875|1224876|1224877|1224878|1224879|1224880|1224881|1224882|1224883|1224884|1224885…	20050326	001Chemical|3B Scientific (Wuhan) Corp|3WAY PHARM INC|A&J Pharmtech CO., LTD.|A2B Chem|AA BLOCKS|AAA Chemistry|Aaron Chemicals LLC|AbaChemScene|abcr GmbH|ABI Chem|Acadechem|Achemica|Achemo Scientific Limited|Achemtek|Acorn PharmaTech Product List|AHH Chemical co.,ltd|AK Scientific, Inc. (AKSCI)|AKos Consulting & Solutions|Alfa Chemistry|Alichem|Ambeed|AN PharmaTech|Angene Chemical|Anward|Apexmol|…	Chemical Vendors|Curation Efforts|Governmental Organizations|Journal Publishers|Legacy Depositors|Research and Development|Subscription Services	NULL	-6.9
8588	3-Amino-9-ethylcarbazole	3-AMINO-9-ETHYLCARBAZOLE|132-32-1|9-Ethyl-9H-carbazol-3-amine|3-Amino-N-ethylcarbazole|9H-Carbazol-3-amine, 9-ethyl-|9-Ethylcarbazol-3-amine|Carbazole, 3-amino-9-ethyl-|9-Ethylcarbazol-3-ylamine|MFCD00004964|9-ethyl-9H-carbazol-3-ylamine|HSDB 4108|3-amino-9-ethylcabazole|9-ethyl-3-carbazolamine|EINECS 205-057-7|NSC 67709|UNII-8Q2BG27JBU|BRN 0174969|8Q2BG27JBU|AI3-50580|AEC, 50X|DTXSID1030319|NSC-…	210.27	C14H14N2	31	253	3	16	1	1	1	InChI=1S/C14H14N2/c1-2-16-13-6-4-3-5-11(13)12-9-10(15)7-8-14(12)16/h3-9H,2,15H2,1H3	CCN1C2=C(C=C(C=C2)N)C3=CC=CC=C31	CCN1C2=C(C=C(C=C2)N)C3=CC=CC=C31	OXEUETBFKVCRNP-UHFFFAOYSA-N	9-ethylcarbazol-3-amine	210.116	210.116	0	1	0	0	0	0	0	0	0	3039	11580	2926	2D+3D	NULL	Biological Test Results|Chemical and Physical Properties|Classification|Literature|Patents|Safety and Hazards|Toxicity|Use and Manufacturing	9	360|361|368|373|374|375|411|422|425|429|430|431|432|436|438|440|441|445|447|448|449|453|454|455|456|457|460|461|463|465|483|485|487|488|501|518|521|522|524|525|526|527|528|529|538|539|552|555|556|559|560|561|565|567|568|570|571|572|573|574|575|576|577|580|581|583|584|585|587|588|589|590|591|592|593|594|595|596|597|598|601|602|603|604|605|606|612|618|619|620|622|623|624|625|626|628|629|630|631|633…	20050326	001Chemical|3B Scientific (Wuhan) Corp|3WAY PHARM INC|A&J Pharmtech CO., LTD.|A2B Chem|AA BLOCKS|AAA Chemistry|Aaron Chemicals LLC|AbaChemScene|abcr GmbH|ABI Chem|Acadechem|Accela ChemBio Inc.|Aceschem Inc|Achemica|Achemo Scientific Limited|Achemtek|Acorn PharmaTech Product List|Activate Scientific|AEchem Scientific Corp., USA|AK Scientific, Inc. (AKSCI)|AKos Consulting & Solutions|Alfa Chemistry…	Chemical Vendors|Curation Efforts|Governmental Organizations|Journal Publishers|Legacy Depositors|NIH Initiatives|Research and Development|Subscription Services	NULL	-7.1
15142	9-Methylcarbazole	9-Methylcarbazole|1484-12-4|9-Methyl-9H-carbazole|N-METHYLCARBAZOLE|9H-Carbazole, 9-methyl-|Carbazole, 9-methyl-|N-Methyldibenzopyrrole|9-Methyl-9H-carbazole-3,6-D2|NSC 121195|CCRIS 6846|EINECS 216-054-5|UNII-76SOP090PG|76SOP090PG|CHEMBL1908211|NSC-121195|2122799-84-0|N-methyl carbazole|9-Methylcarbazole, 99%|SCHEMBL29321|N-METHYL-9H-CARBAZOLE|DTXSID1073945|HMS1653D12|BDBM50027787|MFCD00013431|MF…	181.23	C13H11N	4.9	191	3.3	14	0	0	0	InChI=1S/C13H11N/c1-14-12-8-4-2-6-10(12)11-7-3-5-9-13(11)14/h2-9H,1H3	CN1C2=CC=CC=C2C3=CC=CC=C31	CN1C2=CC=CC=C2C3=CC=CC=C31	SDFLTYHTFPTIGX-UHFFFAOYSA-N	9-methylcarbazole	181.089	181.089	0	1	0	0	0	0	0	0	0	218	4444	2400	2D+3D	NULL	Biological Test Results|Chemical and Physical Properties|Classification|Literature|Patents|Safety and Hazards	7	256|422|485350|485395|493033|504770|540299|588519|624673|624687|651828|720641|720717|1159607|1224905|1259407|1259411|1272365|1794731|1794732|1794733|1794735|1794736|1794740|1794742|1794745|1794746|1794748|1794750|1794751|1794752|1794753|1794754|1794755|1794756|1794757|1794759|1794760|1794761|1794763|1794764|1794766|1794767|1794768|1794769|1794771|1794772|1794773|1794774|1794775|1794776|1794777|17…	20050326	001Chemical|3B Scientific (Wuhan) Corp|3WAY PHARM INC|A&J Pharmtech CO., LTD.|A2B Chem|AA BLOCKS|Aaron Chemicals LLC|AbaChemScene|abcr GmbH|ABI Chem|Acadechem|Accela ChemBio Inc.|Achemica|Achemtek|AHH Chemical co.,ltd|AKos Consulting & Solutions|Alfa Chemistry|Alichem|Amadis Chemical|Ambeed|Ambinter|AN PharmaTech|Angene Chemical|Anward|AOBChem USA|Assembly Blocks Pvt. Ltd.|AstaTech, Inc.|Aurora F…	Chemical Vendors|Curation Efforts|Governmental Organizations|Journal Publishers|Legacy Depositors|NIH Initiatives|Research and Development|Subscription Services	NULL	-6.7
22487	9H-Carbazol-3-amine, 9-ethyl-, monohydrochloride (1:1)	UNII-12C4938KM9|12C4938KM9|9H-Carbazol-3-amine, 9-ethyl-, monohydrochloride (1:1)	246.73	C14H15ClN2	32.6	253	NULL	17	1	1	1	InChI=1S/C14H14N2.ClH/c1-2-16-13-6-4-3-5-11(13)12-9-10(15)7-8-14(12)16;/h3-9H,2,15H2,1H3;1H	CCN1C2=C(C=C(C=C2)[NH3+])C3=CC=CC=C31.[Cl-]	CCN1C2=C(C=C(C=C2)[NH3+])C3=CC=CC=C31.[Cl-]	UUYSTZWIFZYHRM-UHFFFAOYSA-N	(9-ethylcarbazol-3-yl)azanium;chloride	246.092	246.092	0	2	0	0	0	0	0	0	0	0	6	4	2D	NULL	Biological Test Results|Classification|Patents|Toxicity	4	1259407|1259411	20050808	ABI Chem|Chemical Carcinogenesis Research Information System (CCRIS)|ChemIDplus|ChemSpider|DiscoveryGate|Google Patents|NextBio|NORMAN Suspect List Exchange|NovoSeek|Parchem	Chemical Vendors|Curation Efforts|Governmental Organizations|Legacy Depositors|Research and Development|Subscription Services	NULL	-7.4
22530	Mebhydrolin	Mebhydrolin|524-81-2|Mebhydroline|5-Benzyl-2-methyl-2,3,4,5-tetrahydro-1H-pyrido[4,3-b]indole|Mebhidrolina|Mebhydrolinum|Bexidal|Mebhydrolin [INN:BAN]|Mebhydroline [INN-French]|Mebhydrolinum [INN-Latin]|Mebhidrolina [INN-Spanish]|5-benzyl-2-methyl-3,4-dihydro-1H-pyrido[4,3-b]indole|C19H20N2|EINECS 208-364-4|UNII-9SUK9B7XVY|9SUK9B7XVY|1H-Pyrido[4,3-b]indole, 2,3,4,5-tetrahydro-2-methyl-5-(phenylme…	276.4	C19H20N2	8.2	350	3.5	21	0	1	2	InChI=1S/C19H20N2/c1-20-12-11-19-17(14-20)16-9-5-6-10-18(16)21(19)13-15-7-3-2-4-8-15/h2-10H,11-14H2,1H3	CN1CCC2=C(C1)C3=CC=CC=C3N2CC4=CC=CC=C4	CN1CCC2=C(C1)C3=CC=CC=C3N2CC4=CC=CC=C4	FQQIIPAOSKSOJM-UHFFFAOYSA-N	5-benzyl-2-methyl-3,4-dihydro-1H-pyrido[4,3-b]indole	276.163	276.163	0	1	0	0	0	0	0	0	0	129	1979	613	2D+3D	NULL	Biological Test Results|Chemical and Physical Properties|Classification|Literature|Patents|Pharmacology and Biochemistry|Safety and Hazards	9	940|1332|1422|2240|2241|2275|2313|2322|2330|434959|485395|492967|493033|493162|504770|588519|602314|624156|686977|720641|1159580|1159607|1224863|1224903|1259318|1259370|1259397|1259398|1259416|1259421|1259423|1272365|1409605|1479145|1479147|1479149|1479150|1645845|1645846|1671498	20050327	001Chemical|3B Scientific (Wuhan) Corp|3WAY PHARM INC|A&J Pharmtech CO., LTD.|A2B Chem|AA BLOCKS|Aaron Chemicals LLC|AbaChemScene|abcr GmbH|ABI Chem|AbMole Bioscience|AbovChem LLC|Achemtek|AHH Chemical co.,ltd|AK Scientific, Inc. (AKSCI)|AKos Consulting & Solutions|Alfa Chemistry|Amadis Chemical|Ambeed|Ambinter|Angel Pharmatech Ltd.|Ark Pharm, Inc.|ASINEX|AstaTech, Inc.|Aurora Fine Chemicals LLC|…	Chemical Vendors|Curation Efforts|Governmental Organizations|Journal Publishers|Legacy Depositors|NIH Initiatives|Research and Development|Subscription Services	C308 - Immunotherapeutic Agent > C29578 - Histamine-1 Receptor Antagonist|R - Respiratory system > R06 - Antihistamines for systemic use > R06A - Antihistamines for systemic use	-8
23860	Carbazole, 9-(2-(dimethylamino)ethyl)-	OGQ04E1NRR|7384-02-3|CARBAZOLE, 9-(2-(DIMETHYLAMINO)ETHYL)-|9H-Carbazole-9-ethanamine, N,N-dimethyl-|9-(beta-Dimethylaminoethyl)carbazole|Dimethylamino-aethyl-carbazol [German]|NSC 243870|NSC-243870|BRN 0017546|N,N-Dimethyl-9H-carbazole-9-ethanamine|Carbazole, 9-[2-(dimethylamino)ethyl]-|NSC243870|UNII-OGQ04E1NRR|Dimethylamino-aethyl-carbazol|Oprea1_729572|CHEMBL4520526|SCHEMBL11826363|DTXSID6022…	238.33	C16H18N2	8.2	254	3.3	18	0	1	3	InChI=1S/C16H18N2/c1-17(2)11-12-18-15-9-5-3-7-13(15)14-8-4-6-10-16(14)18/h3-10H,11-12H2,1-2H3	CN(C)CCN1C2=CC=CC=C2C3=CC=CC=C31	CN(C)CCN1C2=CC=CC=C2C3=CC=CC=C31	PMWWYUOBIQPGJM-UHFFFAOYSA-N	2-carbazol-9-yl-N,N-dimethylethanamine	238.147	238.147	0	1	0	0	0	0	0	0	0	1	17	9	2D+3D	NULL	Biological Test Results|Classification|Literature|Patents|Toxicity	5	248|1583471	20050326	ABI Chem|Aurora Fine Chemicals LLC|ChemBank|ChEMBL|ChemDB|ChemIDplus|Chemieliva Pharmaceutical Co., Ltd|ChemSpider|DiscoveryGate|DTP/NCI|EPA DSSTox|FDA Global Substance Registration System (GSRS)|Google Patents|Japan Chemical Substance Dictionary (Nikkaji)|LeadScope|NextBio|NextMove Software|PATENTSCOPE (WIPO)|SCRIPDB|Sigma-Aldrich|SureChEMBL|Wikidata|ZINC	Chemical Vendors|Curation Efforts|Governmental Organizations|Legacy Depositors|Research and Development|Subscription Services	NULL	-7
29172	1,2,3,4-Tetrahydro-9-(3-(dimethylamino)propyl)carbazole hydrochloride	1,2,3,4-Tetrahydro-9-(3-(dimethylamino)propyl)carbazole hydrochloride|CARBAZOLE, 1,2,3,4-TETRAHYDRO-9-(3-(DIMETHYLAMINO)PROPYL)-, MONOHYDROCHLORIDE|18638-90-9|LS-51840	292.8	C17H25ClN2	9.4	289	NULL	20	1	1	4	InChI=1S/C17H24N2.ClH/c1-18(2)12-7-13-19-16-10-5-3-8-14(16)15-9-4-6-11-17(15)19;/h3,5,8,10H,4,6-7,9,11-13H2,1-2H3;1H	C[NH+](C)CCCN1C2=C(CCCC2)C3=CC=CC=C31.[Cl-]	C[NH+](C)CCCN1C2=C(CCCC2)C3=CC=CC=C31.[Cl-]	IQHFSGVXJGIUCS-UHFFFAOYSA-N	dimethyl-[3-(1,2,3,4-tetrahydrocarbazol-9-yl)propyl]azanium;chloride	292.171	292.171	0	2	0	0	0	0	0	0	0	0	0	0	2D	NULL	Classification|Toxicity	2	NULL	20050808	ABI Chem|ChemIDplus|ChemSpider|DiscoveryGate|LeadScope|NextBio|ToxPlanet	Chemical Vendors|Curation Efforts|Governmental Organizations|Legacy Depositors|Research and Development|Subscription Services	NULL	-7.6
30316	Carbazole, 9-(3-(dimethylamino)propyl)-	20811-26-1|CARBAZOLE, 9-(3-(DIMETHYLAMINO)PROPYL)-|BRN 0220082|N,N-Dimethyl-9H-carbazole-9-propanamine|9-(gamma-Dimethylaminopropyl)carbazole|Dimethylamino-propyl-carbazol [German]|9H-Carbazole-9-propanamine, N,N-dimethyl-|3-carbazol-9-yl-N,N-dimethylpropan-1-amine|9-(3-(N,N-dimethylamino)propyl)carbazole|Dimethylamino-propyl-carbazol|SCHEMBL541688|DTXSID10174923|YSZTZAYSHQJVQU-UHFFFAOYSA-N|9-(3-…	252.35	C17H20N2	8.2	267	3.7	19	0	1	4	InChI=1S/C17H20N2/c1-18(2)12-7-13-19-16-10-5-3-8-14(16)15-9-4-6-11-17(15)19/h3-6,8-11H,7,12-13H2,1-2H3	CN(C)CCCN1C2=CC=CC=C2C3=CC=CC=C31	CN(C)CCCN1C2=CC=CC=C2C3=CC=CC=C31	YSZTZAYSHQJVQU-UHFFFAOYSA-N	3-carbazol-9-yl-N,N-dimethylpropan-1-amine	252.163	252.163	0	1	0	0	0	0	0	0	0	0	47	10	2D+3D	NULL	Classification|Patents|Toxicity	4	NULL	20050808	ABI Chem|Alfa Chemistry|Ambinter|Aurora Fine Chemicals LLC|BOC Sciences|ChemDB|Chemhere|Chemical Synthesis Database|ChemIDplus|Chemieliva Pharmaceutical Co., Ltd|ChemMol|ChemSpider|ChemTik|DiscoveryGate|EPA DSSTox|Google Patents|IBM|J&H Chemical Co.,ltd|Japan Chemical Substance Dictionary (Nikkaji)|LeadScope|NextBio|NextMove Software|PATENTSCOPE (WIPO)|RR Scientific|SCRIPDB|Sigma-Aldrich|SureChEM…	Chemical Vendors|Curation Efforts|Governmental Organizations|Journal Publishers|Legacy Depositors|Research and Development|Subscription Services	NULL	-7.1
31061	6-Methyl-9-(2-(2-methyl-5-pyridyl)ethyl)-1,2,3,4-tetrahydrocarbazole	0YW961IWI6|UNII-0YW961IWI6|47290-66-4|6-Methyl-9-(2-(2-methyl-5-pyridyl)ethyl)-1,2,3,4-tetrahydrocarbazole|2,3,4,9-Tetrahydro-6-methyl-9-(2-(6-methyl-3-pyridinyl)ethyl)-1H-carbazole|1H-Carbazole, 2,3,4,9-tetrahydro-6-methyl-9-(2-(6-methyl-3-pyridinyl)ethyl)-|AC1L1KUJ|DTXSID30274914|Q63396562|6-METHYL-9-(2-(6-METHYL-3-PYRIDYL)ETHYL)-1,2,3,4-TETRAHYDROCARBAZOLE|6-Methyl-9-[2-(6-methylpyridin-3-yl)e…	304.4	C21H24N2	17.8	395	4.8	23	0	1	3	InChI=1S/C21H24N2/c1-15-7-10-21-19(13-15)18-5-3-4-6-20(18)23(21)12-11-17-9-8-16(2)22-14-17/h7-10,13-14H,3-6,11-12H2,1-2H3	CC1=CC2=C(C=C1)N(C3=C2CCCC3)CCC4=CN=C(C=C4)C	CC1=CC2=C(C=C1)N(C3=C2CCCC3)CCC4=CN=C(C=C4)C	ZQAUQOVNFNDEEQ-UHFFFAOYSA-N	6-methyl-9-[2-(6-methylpyridin-3-yl)ethyl]-1,2,3,4-tetrahydrocarbazole	304.194	304.194	0	1	0	0	0	0	0	0	0	0	0	0	2D+3D	NULL	Classification	2	NULL	20050808	ABI Chem|ChemIDplus|ChemSpider|ChemTik|Egon Willighagen (Dept. of Bioinformatics - BiGCaT, Maastricht University)|EPA DSSTox|FDA Global Substance Registration System (GSRS)|Japan Chemical Substance Dictionary (Nikkaji)|MassBank Europe|MassBank of North America (MoNA)|NextBio|Starshine Chemical|Wikidata	Chemical Vendors|Curation Efforts|Governmental Organizations|Legacy Depositors|Research and Development|Subscription Services	NULL	-9
38007	PYRIMIDO(3,4-a)INDOLE, 1,2,3,4-TETRAHYDRO-5,7-DIMETHYL-	BRN 0746322|38349-07-4|PYRIMIDO(3,4-a)INDOLE, 1,2,3,4-TETRAHYDRO-5,7-DIMETHYL-|5,7-Dimethyl-1,2,3,4-tetrahydropyrimido(3,4-a)indole|Pyrimido[1,6-a]indole, 1,2,3,4-tetrahydro-5,7-dimethyl-|DTXSID40191709|RHOWSXIKPLWSFK-UHFFFAOYSA-N|LS-136178|Q63399265|1,2,3,4-Tetrahydro-5,7-dimethylpyrimido[1,6-a]indole|5,7-Dimethyl-1,2,3,4-tetrahydropyrimido[1,6-a]indole #|5,7-DIMETHYL-1,2,3,4-TETRAHYDROPYRIMIDO(…	200.28	C13H16N2	17	241	2.4	15	1	1	0	InChI=1S/C13H16N2/c1-9-3-4-13-11(7-9)10(2)12-5-6-14-8-15(12)13/h3-4,7,14H,5-6,8H2,1-2H3	CC1=CC2=C(C=C1)N3CNCCC3=C2C	CC1=CC2=C(C=C1)N3CNCCC3=C2C	RHOWSXIKPLWSFK-UHFFFAOYSA-N	5,7-dimethyl-1,2,3,4-tetrahydropyrimido[1,6-a]indole	200.131	200.131	0	1	0	0	0	0	0	0	0	0	0	0	2D+3D	NULL	Classification|Toxicity	3	NULL	20050327	ABI Chem|Aurora Fine Chemicals LLC|ChemDB|ChemIDplus|Chemieliva Pharmaceutical Co., Ltd|ChemSpider|ChemTik|DiscoveryGate|Egon Willighagen (Dept. of Bioinformatics - BiGCaT, Maastricht University)|EPA DSSTox|J&H Chemical Co.,ltd|Japan Chemical Substance Dictionary (Nikkaji)|LeadScope|MassBank Europe|MassBank of North America (MoNA)|NextBio|NIST Mass Spectrometry Data Center|RR Scientific|ToxPlanet…	Chemical Vendors|Curation Efforts|Governmental Organizations|Legacy Depositors|Research and Development|Subscription Services	NULL	-7.3
39768	3,6-Diamino-9-ethylcarbazole	3,6-Diamino-9-ethylcarbazole|CARBAZOLE, 3,6-DIAMINO-9-ETHYL-|50717-02-7|NSC 49771|LON3D97CKO|9H-Carbazole-3,6-diamine, 9-ethyl-|BRN 0203515|n-ethyl-3,6-diaminocarbazole|9-Ethyl-9H-carbazole-3,6-diamine|NSC-49771|5-22-11-00316 (Beilstein Handbook Reference)|9-ethylcarbazole-3,6-diamine|NSC49771|UNII-LON3D97CKO|9H-Carbazole-3, 9-ethyl-|SCHEMBL350783|DTXSID40198773|3,6-DIAMINO-N-ETHYLCARBAZOLE|LS-51…	225.29	C14H15N3	57	255	2.3	17	2	2	1	InChI=1S/C14H15N3/c1-2-17-13-5-3-9(15)7-11(13)12-8-10(16)4-6-14(12)17/h3-8H,2,15-16H2,1H3	CCN1C2=C(C=C(C=C2)N)C3=C1C=CC(=C3)N	CCN1C2=C(C=C(C=C2)N)C3=C1C=CC(=C3)N	VYQYKCAZJQOVJO-UHFFFAOYSA-N	9-ethylcarbazole-3,6-diamine	225.127	225.127	0	1	0	0	0	0	0	0	0	1	1312	393	2D+3D	NULL	Classification|Literature|Patents|Toxicity	4	NULL	20050326	ABI Chem|ChemDB|ChemIDplus|ChemSpider|ChemTik|DiscoveryGate|DTP/NCI|EPA DSSTox|FDA Global Substance Registration System (GSRS)|Google Patents|IBM|J&H Chemical Co.,ltd|Japan Chemical Substance Dictionary (Nikkaji)|LeadScope|NextBio|NovoSeek|PATENTSCOPE (WIPO)|RR Scientific|SCRIPDB|Springer Nature|SureChEMBL|ToxPlanet|Wikidata	Chemical Vendors|Curation Efforts|Governmental Organizations|Journal Publishers|Legacy Depositors|Research and Development|Subscription Services	NULL	-7.3
40576	Formamide, N-(9-methylcarbazol-3-YL)methyl-	Carbazole, 3-(1-(formylamino)ethyl)-|3-(1-(Formylamino)ethyl)carbazole|3-(Formylamino)methyl-9-methylcarbazole|FORMAMIDE, N-(9-METHYLCARBAZOL-3-YL)METHYL-|9-Methyl-3-((formylamino)methyl)carbazole|Carbazole, 3-(formylamino)methyl-9-methyl-|52916-22-0|DTXSID80200965|LS-69514|N-(9-Methyl-9H-carbazol-3-yl)methylformamide	238.28	C15H14N2O	34	307	2.5	18	1	1	2	InChI=1S/C15H14N2O/c1-17-14-5-3-2-4-12(14)13-8-11(9-16-10-18)6-7-15(13)17/h2-8,10H,9H2,1H3,(H,16,18)	CN1C2=C(C=C(C=C2)CNC=O)C3=CC=CC=C31	CN1C2=C(C=C(C=C2)CNC=O)C3=CC=CC=C31	KXJVRTRSAWMXPA-UHFFFAOYSA-N	N-[(9-methylcarbazol-3-yl)methyl]formamide	238.111	238.111	0	1	0	0	0	0	0	0	0	0	0	0	2D+3D	NULL	Classification|Toxicity	2	NULL	20050808	ABI Chem|ChemIDplus|ChemSpider|DiscoveryGate|EPA DSSTox|Japan Chemical Substance Dictionary (Nikkaji)|LeadScope|NextBio|ToxPlanet|Wikidata	Chemical Vendors|Curation Efforts|Governmental Organizations|Legacy Depositors|Research and Development|Subscription Services	NULL	-7.4
40577	9-Ethyl-3-(1-(formylamino)ethyl)carbazole	9-Ethyl-3-(1-(formylamino)ethyl)carbazole|52916-24-2|BRN 0485132|Carbazole, 9-ethyl-3-(1-(formylamino)ethyl)-|FORMAMIDE, N-(1-(9-ETHYLCARBAZOL-3-YL)ETHYL)-|N-[1-(9-Ethyl-9H-carbazol-3-yl)ethyl]formamide|DTXSID60967387|STL526231|AKOS030493108|LS-69489|[1-(9-Ethyl-9H-carbazol-3-yl)ethyl]methanimidic acid	266.34	C17H18N2O	34	346	3.2	20	1	1	3	InChI=1S/C17H18N2O/c1-3-19-16-7-5-4-6-14(16)15-10-13(8-9-17(15)19)12(2)18-11-20/h4-12H,3H2,1-2H3,(H,18,20)	CCN1C2=C(C=C(C=C2)C(C)NC=O)C3=CC=CC=C31	CCN1C2=C(C=C(C=C2)C(C)NC=O)C3=CC=CC=C31	YUCFQWHWDZHHFY-UHFFFAOYSA-N	N-[1-(9-ethylcarbazol-3-yl)ethyl]formamide	266.142	266.142	0	1	0	1	0	1	0	0	0	0	0	0	2D+3D	NULL	Classification|Toxicity	2	NULL	20050808	ABI Chem|AKos Consulting & Solutions|Chem-Space.com Database|Chembase.cn|ChemDB|ChemIDplus|Cheminformatics Friedrich-Schiller-University Jena|ChemSpider|ChemTik|DiscoveryGate|EPA DSSTox|J&H Chemical Co.,ltd|Japan Chemical Substance Dictionary (Nikkaji)|LabNetwork, a WuXi AppTec Company|LeadScope|Mcule|MolPort|NextBio|RR Scientific|ToxPlanet|Vitas-M Laboratory	Chemical Vendors|Curation Efforts|Governmental Organizations|Legacy Depositors|Research and Development|Subscription Services	NULL	-8.1
40578	3-(1-(Formylamino)ethyl)-9-propylcarbazole	BRN 0486948|52916-25-3|3-(1-(Formylamino)ethyl)-9-propylcarbazole|Carbazole, 3-(1-(formylamino)ethyl)-9-propyl-|FORMAMIDE, N-(1-(9-PROPYLCARBOZOL-3-YL)ETHYL)-|DTXSID20967388|LS-69535|N-[1-(9-propyl-9H-carbazol-3-yl)ethyl]formamide|[1-(9-Propyl-9H-carbazol-3-yl)ethyl]methanimidic acid	280.4	C18H20N2O	34	359	3.7	21	1	1	4	InChI=1S/C18H20N2O/c1-3-10-20-17-7-5-4-6-15(17)16-11-14(8-9-18(16)20)13(2)19-12-21/h4-9,11-13H,3,10H2,1-2H3,(H,19,21)	CCCN1C2=C(C=C(C=C2)C(C)NC=O)C3=CC=CC=C31	CCCN1C2=C(C=C(C=C2)C(C)NC=O)C3=CC=CC=C31	JWTFBOVKHYXWPI-UHFFFAOYSA-N	N-[1-(9-propylcarbazol-3-yl)ethyl]formamide	280.158	280.158	0	1	0	1	0	1	0	0	0	0	0	0	2D+3D	NULL	Classification|Toxicity	2	NULL	20050808	ABI Chem|ChemIDplus|ChemMol|ChemSpider|ChemTik|DiscoveryGate|EPA DSSTox|J&H Chemical Co.,ltd|Japan Chemical Substance Dictionary (Nikkaji)|LeadScope|NextBio|RR Scientific|ToxPlanet	Chemical Vendors|Curation Efforts|Governmental Organizations|Legacy Depositors|Research and Development|Subscription Services	NULL	-8.2
40579	Formamide, N-(1-(9-ethylcarbazol-3-YL)benzyl)-	BRN 0495044|3-(1-Formylamino)benzyl-9-ethylcarbazole|Carbazole, 9-ethyl-3-(1-formylamino)benzyl-|FORMAMIDE, N-(1-(9-ETHYLCARBAZOL-3-YL)BENZYL)-|5-22-11-00193 (Beilstein Handbook Reference)|52916-31-1|DTXSID30967394|LS-69487|[(9-Ethyl-9H-carbazol-3-yl)(phenyl)methyl]methanimidic acid	328.4	C22H20N2O	34	447	4.5	25	1	1	4	InChI=1S/C22H20N2O/c1-2-24-20-11-7-6-10-18(20)19-14-17(12-13-21(19)24)22(23-15-25)16-8-4-3-5-9-16/h3-15,22H,2H2,1H3,(H,23,25)	CCN1C2=C(C=C(C=C2)C(C3=CC=CC=C3)NC=O)C4=CC=CC=C41	CCN1C2=C(C=C(C=C2)C(C3=CC=CC=C3)NC=O)C4=CC=CC=C41	CMBLITWNCMLIGZ-UHFFFAOYSA-N	N-[(9-ethylcarbazol-3-yl)-phenylmethyl]formamide	328.158	328.158	0	1	0	1	0	1	0	0	0	0	0	0	2D+3D	NULL	Classification|Toxicity	2	NULL	20050808	ABI Chem|ChemIDplus|ChemSpider|DiscoveryGate|EPA DSSTox|LeadScope|NextBio|ToxPlanet	Chemical Vendors|Curation Efforts|Governmental Organizations|Legacy Depositors|Research and Development|Subscription Services	NULL	-9
42400	6,7-Dihydro-N-methyl-indolo(1,7-ab)(1)benzazepine-1-ethanamine hydrochloride	6,7-Dihydro-N-methyl-indolo(1,7-ab)(1)benzazepine-1-ethanamine hydrochloride|Indolo(1,7-ab)(1)benzazepine-1-ethanamine, 6,7-dihydro-N-methyl-, monohydrochloride|57529-85-8|LS-83632	312.8	C19H21ClN2	21.5	356	NULL	22	1	1	3	InChI=1S/C19H20N2.ClH/c1-20-12-11-17-13-16-7-4-6-15-10-9-14-5-2-3-8-18(14)21(17)19(15)16;/h2-8,13,20H,9-12H2,1H3;1H	C[NH2+]CCC1=CC2=C3N1C4=CC=CC=C4CCC3=CC=C2.[Cl-]	C[NH2+]CCC1=CC2=C3N1C4=CC=CC=C4CCC3=CC=C2.[Cl-]	ZRABQAYUPRUKFS-UHFFFAOYSA-N	2-(1-azatetracyclo[8.6.1.02,7.014,17]heptadeca-2,4,6,10,12,14(17),15-heptaen-16-yl)ethyl-methylazanium;chloride	312.139	312.139	0	2	0	0	0	0	0	0	0	0	0	0	2D	NULL	Classification|Toxicity	3	NULL	20050808	ABI Chem|ChemIDplus|ChemSpider|DiscoveryGate|LeadScope|NextBio|ToxPlanet	Chemical Vendors|Curation Efforts|Governmental Organizations|Legacy Depositors|Research and Development|Subscription Services	NULL	-8.4
42401	2-(1-azatetracyclo[8.6.1.02,7.014,17]heptadeca-2,4,6,10,12,14(17),15-heptaen-16-yl)-N-methylethanamine	CHEMBL3304580	276.4	C19H20N2	17	356	3.8	21	1	1	3	InChI=1S/C19H20N2/c1-20-12-11-17-13-16-7-4-6-15-10-9-14-5-2-3-8-18(14)21(17)19(15)16/h2-8,13,20H,9-12H2,1H3	CNCCC1=CC2=C3N1C4=CC=CC=C4CCC3=CC=C2	CNCCC1=CC2=C3N1C4=CC=CC=C4CCC3=CC=C2	ZNBDNWAPHFUHFO-UHFFFAOYSA-N	2-(1-azatetracyclo[8.6.1.02,7.014,17]heptadeca-2,4,6,10,12,14(17),15-heptaen-16-yl)-N-methylethanamine	276.163	276.163	0	1	0	0	0	0	0	0	0	0	1	1	2D+3D	NULL	Patents	1	NULL	20050808	ABI Chem|ChEMBL|ChemIDplus|ChemSpider|DiscoveryGate|EPA DSSTox|Google Patents|LeadScope|NextBio|ToxPlanet	Chemical Vendors|Curation Efforts|Governmental Organizations|Legacy Depositors|Research and Development|Subscription Services	NULL	-8.1
42403	6,7-Dihydro-N,2-dimethyl-indolo(1,7-ab)(1)benzazepine-1-ethanamine hydrochloride	6,7-Dihydro-N,2-dimethyl-indolo(1,7-ab)(1)benzazepine-1-ethanamine hydrochloride|Indolo(1,7-ab)(1)benzazepine-1-ethanamine, 6,7-dihydro-N,2-dimethyl-, monohydrochloride|57529-88-1|LS-83629	326.9	C20H23ClN2	21.5	382	NULL	23	1	1	3	InChI=1S/C20H22N2.ClH/c1-14-17-8-5-7-16-11-10-15-6-3-4-9-19(15)22(20(16)17)18(14)12-13-21-2;/h3-9,21H,10-13H2,1-2H3;1H	CC1=C(N2C3=CC=CC=C3CCC4=C2C1=CC=C4)CC[NH2+]C.[Cl-]	CC1=C(N2C3=CC=CC=C3CCC4=C2C1=CC=C4)CC[NH2+]C.[Cl-]	WLVQMPYGRPPVGE-UHFFFAOYSA-N	methyl-[2-(15-methyl-1-azatetracyclo[8.6.1.02,7.014,17]heptadeca-2,4,6,10(17),11,13,15-heptaen-16-yl)ethyl]azanium;chloride	326.155	326.155	0	2	0	0	0	0	0	0	0	0	1	1	2D	NULL	Classification|Patents|Toxicity	4	NULL	20050808	ABI Chem|ChemIDplus|ChemSpider|DiscoveryGate|Google Patents|LeadScope|NextBio|ToxPlanet	Chemical Vendors|Curation Efforts|Governmental Organizations|Legacy Depositors|Research and Development|Subscription Services	NULL	-9
42404	6,7-Dihydro-2-methyl-1-(2-methylaminoethyl)-indolo[1,7-ab][1]benzazepine	CHEMBL3304772|DHDFPIOVPBJCHJ-UHFFFAOYSA-N|6,7-dihydro-2-methyl-1-(2-methylaminoethyl)-indolo[1,7-ab][1]benzazepine	290.4	C20H22N2	17	382	4.2	22	1	1	3	InChI=1S/C20H22N2/c1-14-17-8-5-7-16-11-10-15-6-3-4-9-19(15)22(20(16)17)18(14)12-13-21-2/h3-9,21H,10-13H2,1-2H3	CC1=C(N2C3=CC=CC=C3CCC4=C2C1=CC=C4)CCNC	CC1=C(N2C3=CC=CC=C3CCC4=C2C1=CC=C4)CCNC	DHDFPIOVPBJCHJ-UHFFFAOYSA-N	N-methyl-2-(15-methyl-1-azatetracyclo[8.6.1.02,7.014,17]heptadeca-2,4,6,10(17),11,13,15-heptaen-16-yl)ethanamine	290.178	290.178	0	1	0	0	0	0	0	0	0	0	3	2	2D+3D	NULL	Patents	1	NULL	20050808	ABI Chem|ChEMBL|ChemIDplus|ChemSpider|DiscoveryGate|EPA DSSTox|Google Patents|IBM|LeadScope|NextBio|NextMove Software|ToxPlanet	Chemical Vendors|Curation Efforts|Governmental Organizations|Legacy Depositors|Research and Development|Subscription Services	NULL	-8.9
42893	9-Ethyl-1,2,3,4-tetrahydro-N,N,1-trimethylcarbazole-1-ethanamine hydrochloride	Carbazole-1-ethylamine, 1,2,3,4-tetrahydro-9-ethyl-N,N,1-trimethyl-, hydrochloride|9-Ethyl-1,2,3,4-tetrahydro-N,N,1-trimethylcarbazole-1-ethanamine hydrochloride|58965-06-3|LS-51790	320.9	C19H29ClN2	9.4	354	NULL	22	1	1	4	InChI=1S/C19H28N2.ClH/c1-5-21-17-11-7-6-9-15(17)16-10-8-12-19(2,18(16)21)13-14-20(3)4;/h6-7,9,11H,5,8,10,12-14H2,1-4H3;1H	CCN1C2=CC=CC=C2C3=C1C(CCC3)(C)CC[NH+](C)C.[Cl-]	CCN1C2=CC=CC=C2C3=C1C(CCC3)(C)CC[NH+](C)C.[Cl-]	SQOXWACCTYNDBA-UHFFFAOYSA-N	2-(9-ethyl-1-methyl-3,4-dihydro-2H-carbazol-1-yl)ethyl-dimethylazanium;chloride	320.202	320.202	0	2	0	1	0	1	0	0	0	0	1	1	2D	NULL	Classification|Patents|Toxicity	3	NULL	20050808	ABI Chem|ChemIDplus|ChemSpider|DiscoveryGate|Google Patents|LeadScope|NextBio|ToxPlanet	Chemical Vendors|Curation Efforts|Governmental Organizations|Legacy Depositors|Research and Development|Subscription Services	NULL	-7.9
42894	2-(9-ethyl-1-methyl-3,4-dihydro-2H-carbazol-1-yl)-N,N-dimethylethanamine	CHEMBL3305342|SCHEMBL11637302	284.4	C19H28N2	8.2	354	4.3	21	0	1	4	InChI=1S/C19H28N2/c1-5-21-17-11-7-6-9-15(17)16-10-8-12-19(2,18(16)21)13-14-20(3)4/h6-7,9,11H,5,8,10,12-14H2,1-4H3	CCN1C2=CC=CC=C2C3=C1C(CCC3)(C)CCN(C)C	CCN1C2=CC=CC=C2C3=C1C(CCC3)(C)CCN(C)C	OKILDWLCZXMHTG-UHFFFAOYSA-N	2-(9-ethyl-1-methyl-3,4-dihydro-2H-carbazol-1-yl)-N,N-dimethylethanamine	284.225	284.225	0	1	0	1	0	1	0	0	0	0	3	2	2D+3D	NULL	Patents	1	NULL	20050808	ABI Chem|ChEMBL|ChemIDplus|ChemSpider|DiscoveryGate|EPA DSSTox|Google Patents|IBM|LeadScope|NextBio|SureChEMBL|ToxPlanet	Chemical Vendors|Curation Efforts|Governmental Organizations|Legacy Depositors|Research and Development|Subscription Services	NULL	-7.4
42895	1,9-Diethyl-N,N-dimethyl-1,2,3,4-tetrahydrocarbazole-1-ethanamine hydrochloride	1,9-Diethyl-N,N-dimethyl-1,2,3,4-tetrahydrocarbazole-1-ethanamine hydrochloride|Carbazole-1-ethylamine, 1,2,3,4-tetrahydro-1,9-diethyl-N,N-dimethyl-, hydrobromide|58965-20-1|C20H30N2.BrH|C20-H30-N2.Br-H|LS-51788	379.4	C20H31BrN2	9.4	367	NULL	23	1	1	5	InChI=1S/C20H30N2.BrH/c1-5-20(14-15-21(3)4)13-9-11-17-16-10-7-8-12-18(16)22(6-2)19(17)20;/h7-8,10,12H,5-6,9,11,13-15H2,1-4H3;1H	CCC1(CCCC2=C1N(C3=CC=CC=C23)CC)CC[NH+](C)C.[Br-]	CCC1(CCCC2=C1N(C3=CC=CC=C23)CC)CC[NH+](C)C.[Br-]	VHNIVQMRZOVUPP-UHFFFAOYSA-N	2-(1,9-diethyl-3,4-dihydro-2H-carbazol-1-yl)ethyl-dimethylazanium;bromide	378.167	378.167	0	2	0	1	0	1	0	0	0	0	2	1	2D	NULL	Classification|Patents|Toxicity	3	NULL	20050808	ABI Chem|ChemIDplus|ChemSpider|Google Patents|LeadScope|NextBio|ToxPlanet	Chemical Vendors|Curation Efforts|Governmental Organizations|Legacy Depositors|Research and Development|Subscription Services	NULL	-7.7
42896	2-(1,9-diethyl-3,4-dihydro-2H-carbazol-1-yl)-N,N-dimethylethanamine	CHEMBL3305571|SCHEMBL11638824	298.5	C20H30N2	8.2	367	4.6	22	0	1	5	InChI=1S/C20H30N2/c1-5-20(14-15-21(3)4)13-9-11-17-16-10-7-8-12-18(16)22(6-2)19(17)20/h7-8,10,12H,5-6,9,11,13-15H2,1-4H3	CCC1(CCCC2=C1N(C3=CC=CC=C23)CC)CCN(C)C	CCC1(CCCC2=C1N(C3=CC=CC=C23)CC)CCN(C)C	GJBKACOXDZHJSM-UHFFFAOYSA-N	2-(1,9-diethyl-3,4-dihydro-2H-carbazol-1-yl)-N,N-dimethylethanamine	298.241	298.241	0	1	0	1	0	1	0	0	0	0	3	2	2D+3D	NULL	Patents	1	NULL	20050808	ABI Chem|ChEMBL|ChemIDplus|ChemSpider|DiscoveryGate|EPA DSSTox|Google Patents|IBM|LeadScope|NextBio|SureChEMBL|ToxPlanet	Chemical Vendors|Curation Efforts|Governmental Organizations|Legacy Depositors|Research and Development|Subscription Services	NULL	-7.4
42897	Carbazole-1-ethylamine, 1,2,3,4-tetrahydro-N,N,1,9-tetramethyl-, hydrochloride	N,N,1,9-Tetramethyl-1,2,3,4-tetrahydrocarbozole-1-ethanamine hydrochloride|CARBAZOLE-1-ETHYLAMINE, 1,2,3,4-TETRAHYDRO-N,N,1,9-TETRAMETHYL-, HYDROCHLORIDE|58965-23-4|C18H26N2.ClH|LS-51792	306.9	C18H27ClN2	9.4	340	NULL	21	1	1	3	InChI=1S/C18H26N2.ClH/c1-18(12-13-19(2)3)11-7-9-15-14-8-5-6-10-16(14)20(4)17(15)18;/h5-6,8,10H,7,9,11-13H2,1-4H3;1H	CC1(CCCC2=C1N(C3=CC=CC=C23)C)CC[NH+](C)C.[Cl-]	CC1(CCCC2=C1N(C3=CC=CC=C23)C)CC[NH+](C)C.[Cl-]	AZDTYKUYFCJZRC-UHFFFAOYSA-N	2-(1,9-dimethyl-3,4-dihydro-2H-carbazol-1-yl)ethyl-dimethylazanium;chloride	306.186	306.186	0	2	0	1	0	1	0	0	0	0	1	1	2D	NULL	Classification|Patents|Toxicity	3	NULL	20050808	ABI Chem|ChemIDplus|ChemSpider|DiscoveryGate|Google Patents|LeadScope|NextBio|ToxPlanet	Chemical Vendors|Curation Efforts|Governmental Organizations|Legacy Depositors|Research and Development|Subscription Services	NULL	-7.9
42898	N,N,1,9-Tetramethyl-1,2,3,4-tetrahydrocarbazole-1-ethanamine	CHEMBL3305723|SCHEMBL11636562|ACTALQKTNGCXJT-UHFFFAOYSA-N|N,N,1,9-Tetramethyl-1,2,3,4-tetrahydrocarbazole-1-ethanamine	270.4	C18H26N2	8.2	340	4	20	0	1	3	InChI=1S/C18H26N2/c1-18(12-13-19(2)3)11-7-9-15-14-8-5-6-10-16(14)20(4)17(15)18/h5-6,8,10H,7,9,11-13H2,1-4H3	CC1(CCCC2=C1N(C3=CC=CC=C23)C)CCN(C)C	CC1(CCCC2=C1N(C3=CC=CC=C23)C)CCN(C)C	ACTALQKTNGCXJT-UHFFFAOYSA-N	2-(1,9-dimethyl-3,4-dihydro-2H-carbazol-1-yl)-N,N-dimethylethanamine	270.21	270.21	0	1	0	1	0	1	0	0	0	0	4	2	2D+3D	NULL	Patents	1	NULL	20050808	ABI Chem|ChEMBL|ChemIDplus|ChemSpider|DiscoveryGate|EPA DSSTox|Google Patents|IBM|LeadScope|NextBio|NextMove Software|SureChEMBL|ToxPlanet|Wikidata	Chemical Vendors|Curation Efforts|Governmental Organizations|Legacy Depositors|Research and Development|Subscription Services	NULL	-7.5
42899	9-Propyl-N,N,1-trimethyl-1,2,3,4-tetrahydrocarbazole-1-ethylamine hydrochloride	Carbazole-1-ethylamine, 1,2,3,4-tetrahydro-9-propyl-N,N,1-trimethyl-, hydrochloride|9-Propyl-N,N,1-trimethyl-1,2,3,4-tetrahydrocarbazole-1-ethylamine hydrochloride|58965-24-5|C20H30N2.ClH|LS-51791	334.9	C20H31ClN2	9.4	367	NULL	23	1	1	5	InChI=1S/C20H30N2.ClH/c1-5-14-22-18-11-7-6-9-16(18)17-10-8-12-20(2,19(17)22)13-15-21(3)4;/h6-7,9,11H,5,8,10,12-15H2,1-4H3;1H	CCCN1C2=CC=CC=C2C3=C1C(CCC3)(C)CC[NH+](C)C.[Cl-]	CCCN1C2=CC=CC=C2C3=C1C(CCC3)(C)CC[NH+](C)C.[Cl-]	AXVWDYYZCZOXTG-UHFFFAOYSA-N	dimethyl-[2-(1-methyl-9-propyl-3,4-dihydro-2H-carbazol-1-yl)ethyl]azanium;chloride	334.218	334.218	0	2	0	1	0	1	0	0	0	0	1	1	2D	NULL	Classification|Patents|Toxicity	3	NULL	20050808	ABI Chem|ChemIDplus|ChemSpider|DiscoveryGate|Google Patents|LeadScope|NextBio|ToxPlanet	Chemical Vendors|Curation Efforts|Governmental Organizations|Legacy Depositors|Research and Development|Subscription Services	NULL	-7.7
42900	N,N-dimethyl-2-(1-methyl-9-propyl-3,4-dihydro-2H-carbazol-1-yl)ethanamine	CHEMBL3305556|SCHEMBL11637647	298.5	C20H30N2	8.2	367	4.8	22	0	1	5	InChI=1S/C20H30N2/c1-5-14-22-18-11-7-6-9-16(18)17-10-8-12-20(2,19(17)22)13-15-21(3)4/h6-7,9,11H,5,8,10,12-15H2,1-4H3	CCCN1C2=CC=CC=C2C3=C1C(CCC3)(C)CCN(C)C	CCCN1C2=CC=CC=C2C3=C1C(CCC3)(C)CCN(C)C	ADAIQBSOMRLNJK-UHFFFAOYSA-N	N,N-dimethyl-2-(1-methyl-9-propyl-3,4-dihydro-2H-carbazol-1-yl)ethanamine	298.241	298.241	0	1	0	1	0	1	0	0	0	0	3	2	2D+3D	NULL	Patents	1	NULL	20050808	ABI Chem|ChEMBL|ChemIDplus|ChemSpider|DiscoveryGate|EPA DSSTox|Google Patents|LeadScope|NextBio|SureChEMBL|ToxPlanet	Chemical Vendors|Curation Efforts|Governmental Organizations|Legacy Depositors|Research and Development|Subscription Services	NULL	-7.5
42901	9-Ethyl-N,1-dimethyl-1,2,3,4-tetrahydrocarbazole-1-ethylamine hydrochloride	9-Ethyl-N,1-dimethyl-1,2,3,4-tetrahydrocarbazole-1-ethylamine hydrochloride|N,1-Dimethyl-9-ethyl-1,2,3,4-tetrahydrocarbazole-1-ethanamine hydrochloride|CARBAZOLE-1-ETHYLAMINE, 1,2,3,4-TETRAHYDRO-N,1-DIMETHYL-9-ETHYL-, HYDROCHLORIDE|58965-25-6|LS-51789	306.9	C18H27ClN2	21.5	329	NULL	21	1	1	4	InChI=1S/C18H26N2.ClH/c1-4-20-16-10-6-5-8-14(16)15-9-7-11-18(2,17(15)20)12-13-19-3;/h5-6,8,10,19H,4,7,9,11-13H2,1-3H3;1H	CCN1C2=CC=CC=C2C3=C1C(CCC3)(C)CC[NH2+]C.[Cl-]	CCN1C2=CC=CC=C2C3=C1C(CCC3)(C)CC[NH2+]C.[Cl-]	UCCUDMMMDRQIRQ-UHFFFAOYSA-N	2-(9-ethyl-1-methyl-3,4-dihydro-2H-carbazol-1-yl)ethyl-methylazanium;chloride	306.186	306.186	0	2	0	1	0	1	0	0	0	0	1	1	2D	NULL	Classification|Patents|Toxicity	3	NULL	20050808	ABI Chem|ChemIDplus|ChemSpider|DiscoveryGate|Google Patents|LeadScope|NextBio|Starshine Chemical|ToxPlanet	Chemical Vendors|Curation Efforts|Governmental Organizations|Legacy Depositors|Research and Development|Subscription Services	NULL	-7.7
42902	9-Ethyl-1,2,3,4-tetrahydro-N,1-dimethylcarbazole-1-ethanamine	CHEMBL3304637|SCHEMBL11638890|HGPRHCBOYKHAPC-UHFFFAOYSA-N|9-Ethyl-1,2,3,4-tetrahydro-N,1-dimethylcarbazole-1-ethanamine	270.4	C18H26N2	17	329	3.8	20	1	1	4	InChI=1S/C18H26N2/c1-4-20-16-10-6-5-8-14(16)15-9-7-11-18(2,17(15)20)12-13-19-3/h5-6,8,10,19H,4,7,9,11-13H2,1-3H3	CCN1C2=CC=CC=C2C3=C1C(CCC3)(C)CCNC	CCN1C2=CC=CC=C2C3=C1C(CCC3)(C)CCNC	HGPRHCBOYKHAPC-UHFFFAOYSA-N	2-(9-ethyl-1-methyl-3,4-dihydro-2H-carbazol-1-yl)-N-methylethanamine	270.21	270.21	0	1	0	1	0	1	0	0	0	0	3	2	2D+3D	NULL	Patents	1	NULL	20050808	ABI Chem|ChEMBL|ChemIDplus|ChemSpider|DiscoveryGate|EPA DSSTox|Google Patents|IBM|LeadScope|NextBio|NextMove Software|Starshine Chemical|SureChEMBL|ToxPlanet|Wikidata	Chemical Vendors|Curation Efforts|Governmental Organizations|Legacy Depositors|Research and Development|Subscription Services	NULL	-7.2
42903	N,N,9-Trimethyl-1,2,3,4-tetrahydrocarbazole-1-ethanamine hydrochloride	N,N,9-Trimethyl-1,2,3,4-tetrahydrocarbazole-1-ethanamine hydrochloride|CARBAZOLE-1-ETHYLAMINE, 1,2,3,4-TETRAHYDRO-N,N,9-TRIMETHYL-, HYDROCHLORIDE|58965-29-0|LS-51793	292.8	C17H25ClN2	9.4	302	NULL	20	1	1	3	InChI=1S/C17H24N2.ClH/c1-18(2)12-11-13-7-6-9-15-14-8-4-5-10-16(14)19(3)17(13)15;/h4-5,8,10,13H,6-7,9,11-12H2,1-3H3;1H	CN1C2=CC=CC=C2C3=C1C(CCC3)CC[NH+](C)C.[Cl-]	CN1C2=CC=CC=C2C3=C1C(CCC3)CC[NH+](C)C.[Cl-]	FDLCMFUDNYBXLQ-UHFFFAOYSA-N	dimethyl-[2-(9-methyl-1,2,3,4-tetrahydrocarbazol-1-yl)ethyl]azanium;chloride	292.171	292.171	0	2	0	1	0	1	0	0	0	0	0	0	2D	NULL	Classification|Toxicity	2	NULL	20050808	ABI Chem|ChemIDplus|ChemSpider|DiscoveryGate|LeadScope|NextBio|ToxPlanet	Chemical Vendors|Curation Efforts|Governmental Organizations|Legacy Depositors|Research and Development|Subscription Services	NULL	-7.9
43404	Carbazole, 9-(1-methyl-4-piperidyl)methyl-	60706-50-5|CARBAZOLE, 9-(1-METHYL-4-PIPERIDYL)METHYL-|P 898|BRN 0419631|9-(1-Methyl-piperidyl-(4)-methyl)-carbazol [German]|9-(1-Methyl-piperidyl-(4)-methyl)-carbazol|DTXSID60209532|LS-51819|P-898|9-(1-Methyl-4-piperidyl)methyl-9H-carbazole|9H-Carbazole, 9-[(1-methyl-4-piperidinyl)methyl]-	278.4	C19H22N2	8.2	326	4.1	21	0	1	2	InChI=1S/C19H22N2/c1-20-12-10-15(11-13-20)14-21-18-8-4-2-6-16(18)17-7-3-5-9-19(17)21/h2-9,15H,10-14H2,1H3	CN1CCC(CC1)CN2C3=CC=CC=C3C4=CC=CC=C42	CN1CCC(CC1)CN2C3=CC=CC=C3C4=CC=CC=C42	RYVZARHYJPCFOZ-UHFFFAOYSA-N	9-[(1-methylpiperidin-4-yl)methyl]carbazole	278.178	278.178	0	1	0	0	0	0	0	0	0	0	0	0	2D+3D	NULL	Classification|Toxicity	2	NULL	20050808	ABI Chem|Alfa Chemistry|ChemIDplus|ChemSpider|DiscoveryGate|EPA DSSTox|J&H Chemical Co.,ltd|Japan Chemical Substance Dictionary (Nikkaji)|LeadScope|NextBio|RR Scientific|ToxPlanet|Wikidata	Chemical Vendors|Curation Efforts|Governmental Organizations|Legacy Depositors|Research and Development|Subscription Services	NULL	-8.4
43405	9-(2-(1-Methyl-2-piperidyl)ethyl)carbazole	P 894|BRN 0266676|CHEMBL3593723|9-(2-(1-Methyl-2-piperidyl)ethyl)carbazole|9-(2-(1-Methyl-2-piperidinyl)ethyl)carbazole|60706-51-6|CARBAZOLE, 9-(2-(1-METHYL-2-PIPERIDYL)ETHYL)-|4-22-00-03774 (Beilstein Handbook Reference)|DTXSID30976148|BDBM50179391|LS-51815|P-894|9-[2-(1-methylpiperidin-2-yl)ethyl]-9H-carbazole|9H-Carbazole, 9-[2-(1-methyl-2-piperidinyl)ethyl]-	292.4	C20H24N2	8.2	347	4.6	22	0	1	3	InChI=1S/C20H24N2/c1-21-14-7-6-8-16(21)13-15-22-19-11-4-2-9-17(19)18-10-3-5-12-20(18)22/h2-5,9-12,16H,6-8,13-15H2,1H3	CN1CCCCC1CCN2C3=CC=CC=C3C4=CC=CC=C42	CN1CCCCC1CCN2C3=CC=CC=C3C4=CC=CC=C42	ORAYTTMGMKZGDM-UHFFFAOYSA-N	9-[2-(1-methylpiperidin-2-yl)ethyl]carbazole	292.194	292.194	0	1	0	1	0	1	0	0	0	3	0	0	2D+3D	NULL	Biological Test Results|Classification|Literature|Toxicity	4	1235691|1235692|1235693|1235694|1235695|1235696|1235700|1235701|1235702|1235703|1235704|1235705|1235706|1235716|1235717|1235718|1235719|1235720|1235721|1235722|1235732|1235733|1235734|1235735|1235736|1235737|1235738|1235748|1235749|1235750|1235751|1235752|1235753|1235754|1235764|1235765|1235766|1235767|1235768|1235769|1235770|1235778|1235784|1235785|1235790|1235791|1235795|1235799|1235800|1235805…	20050808	ABI Chem|BindingDB|ChEMBL|ChemIDplus|ChemSpider|DiscoveryGate|EPA DSSTox|Japan Chemical Substance Dictionary (Nikkaji)|LeadScope|NextBio|ToxPlanet	Chemical Vendors|Curation Efforts|Governmental Organizations|Legacy Depositors|Research and Development|Subscription Services	NULL	-8.5
43406	Carbazole, 9-(1-methyl-3-piperidyl)methyl-	P 888|BRN 0419516|CARBAZOLE, 9-(1-METHYL-3-PIPERIDYL)METHYL-|9-(1-Methyl-piperidyl-(3)-methyl)-carbazol [German]|60706-53-8|9-(1-Methyl-piperidyl-(3)-methyl)-carbazol|DTXSID00976150|LS-51818|P-888|9-[(1-methylpiperidin-3-yl)methyl]-9H-carbazole|9H-Carbazole, 9-[(1-methyl-3-piperidinyl)methyl]-	278.4	C19H22N2	8.2	334	4.1	21	0	1	2	InChI=1S/C19H22N2/c1-20-12-6-7-15(13-20)14-21-18-10-4-2-8-16(18)17-9-3-5-11-19(17)21/h2-5,8-11,15H,6-7,12-14H2,1H3	CN1CCCC(C1)CN2C3=CC=CC=C3C4=CC=CC=C42	CN1CCCC(C1)CN2C3=CC=CC=C3C4=CC=CC=C42	UXGCHWUZMSCPMX-UHFFFAOYSA-N	9-[(1-methylpiperidin-3-yl)methyl]carbazole	278.178	278.178	0	1	0	1	0	1	0	0	0	0	0	0	2D+3D	NULL	Classification|Toxicity	2	NULL	20050808	ABI Chem|ChemIDplus|ChemSpider|DiscoveryGate|EPA DSSTox|Japan Chemical Substance Dictionary (Nikkaji)|LeadScope|NextBio|ToxPlanet	Chemical Vendors|Curation Efforts|Governmental Organizations|Legacy Depositors|Research and Development|Subscription Services	NULL	-8.4
43669	Indole, 3,5-dimethyl-2-(2-dimethylaminoethyl)-	3,5-Dimethyl-2-(2-dimethylaminoethyl)indole|INDOLE, 3,5-DIMETHYL-2-(2-DIMETHYLAMINOETHYL)-|61467-36-5|C14H20N|DTXSID90210414|C14-H20-N|LS-82978|1H-Indole-2-ethanamine, N,N,3,5-tetramethyl-	216.32	C14H20N2	19	227	3.1	16	1	1	3	InChI=1S/C14H20N2/c1-10-5-6-14-12(9-10)11(2)13(15-14)7-8-16(3)4/h5-6,9,15H,7-8H2,1-4H3	CC1=CC2=C(C=C1)NC(=C2C)CCN(C)C	CC1=CC2=C(C=C1)NC(=C2C)CCN(C)C	RPOMLSRNDLNLHJ-UHFFFAOYSA-N	2-(3,5-dimethyl-1H-indol-2-yl)-N,N-dimethylethanamine	216.163	216.163	0	1	0	0	0	0	0	0	0	0	3	2	2D+3D	NULL	Classification|Patents|Toxicity	3	NULL	20050808	ABI Chem|ChemIDplus|ChemSpider|DiscoveryGate|EPA DSSTox|IBM|LeadScope|NextBio|ToxPlanet|Wikidata	Chemical Vendors|Curation Efforts|Governmental Organizations|Legacy Depositors|Research and Development|Subscription Services	NULL	-6.5
44612	3-Amino-9-n-butylcarbazole hydrochloride	3-Amino-9-n-butylcarbazole hydrochloride|CARBAZOLE, 3-AMINO-9-n-BUTYL-, HYDROCHLORIDE|63716-31-4|LS-51679|9H-Carbazol-3-amine, 9-butyl-, monohydrochloride	274.79	C16H19ClN2	32.6	278	NULL	19	1	1	3	InChI=1S/C16H18N2.ClH/c1-2-3-10-18-15-7-5-4-6-13(15)14-11-12(17)8-9-16(14)18;/h4-9,11H,2-3,10,17H2,1H3;1H	CCCCN1C2=C(C=C(C=C2)[NH3+])C3=CC=CC=C31.[Cl-]	CCCCN1C2=C(C=C(C=C2)[NH3+])C3=CC=CC=C31.[Cl-]	HYUOPOZXACIYNZ-UHFFFAOYSA-N	(9-butylcarbazol-3-yl)azanium;chloride	274.124	274.124	0	2	0	0	0	0	0	0	0	0	0	0	2D	NULL	Classification|Toxicity	2	NULL	20050808	ABI Chem|ChemIDplus|ChemSpider|DiscoveryGate|LeadScope|NextBio|ToxPlanet	Chemical Vendors|Curation Efforts|Governmental Organizations|Legacy Depositors|Research and Development|Subscription Services	NULL	-8.1
44613	9-Butyl-9h-carbazol-3-amine	9-butyl-9h-carbazol-3-amine|9-butylcarbazol-3-amine|87186-34-3|3-amino-9-butylcarbazole|9-Butyl-9H-carbazole-3-amine|SCHEMBL10945941|DTXSID80275471|SS-5218	238.33	C16H18N2	31	278	3.8	18	1	1	3	InChI=1S/C16H18N2/c1-2-3-10-18-15-7-5-4-6-13(15)14-11-12(17)8-9-16(14)18/h4-9,11H,2-3,10,17H2,1H3	CCCCN1C2=C(C=C(C=C2)N)C3=CC=CC=C31	CCCCN1C2=C(C=C(C=C2)N)C3=CC=CC=C31	KJCWVKRTYSMRBA-UHFFFAOYSA-N	9-butylcarbazol-3-amine	238.147	238.147	0	1	0	0	0	0	0	0	0	1	22	8	2D+3D	NULL	Literature|Patents	2	NULL	20050808	ABI Chem|Angene Chemical|BenchChem|Chem-Space.com Database|ChemIDplus|ChemSpider|ChemTik|CymitQuimica|DiscoveryGate|EPA DSSTox|Google Patents|IBM|Japan Chemical Substance Dictionary (Nikkaji)|Key Organics/BIONET|LeadScope|Matrix Scientific|MolPort|NextBio|PATENTSCOPE (WIPO)|RR Scientific|Smolecule|Springer Nature|SureChEMBL|THE BioTek|ToxPlanet|Wikidata	Chemical Vendors|Curation Efforts|Governmental Organizations|Journal Publishers|Legacy Depositors|Research and Development|Subscription Services	NULL	-7.6
44616	Carbazole, 5,6,7,8-tetrahydro-3-amino-9-ethyl-, hydrochloride	Carbazole, 5,6,7,8-tetrahydro-3-amino-9-ethyl-, hydrochloride|3-Amino-9-ethyl-5,6,7,8-tetrahydrocarbazole hydrochloride|CARBAZOLE, 3-AMINO-9-ETHYL-5,6,7,8-TETRAHYDRO-, HYDROCHLORIDE|63716-33-6|LS-51682|1H-Carbazol-6-amine, 9-ethyl-2,3,4,9-tetrahydro-, monohydrochloride	250.77	C14H19ClN2	32.6	253	NULL	17	1	1	1	InChI=1S/C14H18N2.ClH/c1-2-16-13-6-4-3-5-11(13)12-9-10(15)7-8-14(12)16;/h7-9H,2-6,15H2,1H3;1H	CCN1C2=C(CCCC2)C3=C1C=CC(=C3)[NH3+].[Cl-]	CCN1C2=C(CCCC2)C3=C1C=CC(=C3)[NH3+].[Cl-]	PTTLFZJAWJNFBG-UHFFFAOYSA-N	(9-ethyl-5,6,7,8-tetrahydrocarbazol-3-yl)azanium;chloride	250.124	250.124	0	2	0	0	0	0	0	0	0	0	0	0	2D	NULL	Classification|Toxicity	2	NULL	20050808	ABI Chem|ChemIDplus|ChemSpider|DiscoveryGate|LeadScope|NextBio|ToxPlanet	Chemical Vendors|Curation Efforts|Governmental Organizations|Legacy Depositors|Research and Development|Subscription Services	NULL	-7.3
44622	Carbazole, 5,6,7,8-tetrahydro-2-amino-9-methyl-, hydrochloride	Carbazole, 5,6,7,8-tetrahydro-2-amino-9-methyl-, hydrochloride|2-Amino-9-methyl-5,6,7,8-tetrahydrocarbazole hydrochloride|CARBAZOLE, 2-AMINO-9-METHYL-5,6,7,8-TETRAHYDRO-, HYDROCHLORIDE|63716-37-0|LS-51687|1H-Carbazol-7-amine, 2,3,4,9-tetrahydro-9-methyl-, monohydrochloride	236.74	C13H17ClN2	32.6	241	NULL	16	1	1	0	InChI=1S/C13H16N2.ClH/c1-15-12-5-3-2-4-10(12)11-7-6-9(14)8-13(11)15;/h6-8H,2-5,14H2,1H3;1H	CN1C2=C(CCCC2)C3=C1C=C(C=C3)[NH3+].[Cl-]	CN1C2=C(CCCC2)C3=C1C=C(C=C3)[NH3+].[Cl-]	YKCUYPCQMHHFQR-UHFFFAOYSA-N	(9-methyl-5,6,7,8-tetrahydrocarbazol-2-yl)azanium;chloride	236.108	236.108	0	2	0	0	0	0	0	0	0	0	0	0	2D	NULL	Classification|Toxicity	2	NULL	20050808	ABI Chem|ChemIDplus|ChemSpider|DiscoveryGate|LeadScope|NextBio|ToxPlanet	Chemical Vendors|Curation Efforts|Governmental Organizations|Legacy Depositors|Research and Development|Subscription Services	NULL	-7.1
44665	3-Amino-9-methylcarbazole hydrochloride	3-Amino-9-methylcarbazole hydrochloride|CARBAZOLE, 3-AMINO-9-METHYL-, HYDROCHLORIDE|63744-49-0|LS-51686|9H-Carbazol-3-amine, 9-methyl-, monohydrochloride	232.71	C13H13ClN2	32.6	241	NULL	16	1	1	0	InChI=1S/C13H12N2.ClH/c1-15-12-5-3-2-4-10(12)11-8-9(14)6-7-13(11)15;/h2-8H,14H2,1H3;1H	CN1C2=C(C=C(C=C2)[NH3+])C3=CC=CC=C31.[Cl-]	CN1C2=C(C=C(C=C2)[NH3+])C3=CC=CC=C31.[Cl-]	NDPPXFKURSHSBU-UHFFFAOYSA-N	(9-methylcarbazol-3-yl)azanium;chloride	232.077	232.077	0	2	0	0	0	0	0	0	0	0	0	0	2D	NULL	Classification|Toxicity	2	NULL	20050808	ABI Chem|ChemIDplus|ChemSpider|DiscoveryGate|LeadScope|NextBio|ToxPlanet	Chemical Vendors|Curation Efforts|Governmental Organizations|Legacy Depositors|Research and Development|Subscription Services	NULL	-7.4
47091	9-Propyl-9h-carbazol-3-amine	9-propyl-9h-carbazol-3-amine|51560-53-3|3-amino-9-propylcarbazole|3-Amino-9-propyl-9H-carbazole|SCHEMBL11757062|DTXSID50275509	224.3	C15H16N2	31	266	3.5	17	1	1	2	InChI=1S/C15H16N2/c1-2-9-17-14-6-4-3-5-12(14)13-10-11(16)7-8-15(13)17/h3-8,10H,2,9,16H2,1H3	CCCN1C2=C(C=C(C=C2)N)C3=CC=CC=C31	CCCN1C2=C(C=C(C=C2)N)C3=CC=CC=C31	QCRRYSJADIODGZ-UHFFFAOYSA-N	9-propylcarbazol-3-amine	224.131	224.131	0	1	0	0	0	0	0	0	0	1	17	11	2D+3D	NULL	Literature|Patents	2	NULL	20050808	ABI Chem|Angene Chemical|ChemIDplus|ChemSpider|ChemTik|DiscoveryGate|EPA DSSTox|Google Patents|J&H Chemical Co.,ltd|Japan Chemical Substance Dictionary (Nikkaji)|LeadScope|NextBio|PATENTSCOPE (WIPO)|RR Scientific|Springer Nature|SureChEMBL|Wikidata	Chemical Vendors|Curation Efforts|Governmental Organizations|Journal Publishers|Legacy Depositors|Research and Development|Subscription Services	NULL	-7.2
49533	9-(1-Ethyl-3-piperidyl)methylcarbazole	9-(1-Ethyl-3-piperidyl)methylcarbazole|P 916|67196-06-9|BRN 0487862|CARBAZOLE, 9-(1-ETHYL-3-PIPERIDYL)METHYL-|DTXSID80986277|LS-51795|P-916|9-[(1-ETHYLPIPERIDIN-3-YL)METHYL]-9H-CARBAZOLE	292.4	C20H24N2	8.2	347	4.4	22	0	1	3	InChI=1S/C20H24N2/c1-2-21-13-7-8-16(14-21)15-22-19-11-5-3-9-17(19)18-10-4-6-12-20(18)22/h3-6,9-12,16H,2,7-8,13-15H2,1H3	CCN1CCCC(C1)CN2C3=CC=CC=C3C4=CC=CC=C42	CCN1CCCC(C1)CN2C3=CC=CC=C3C4=CC=CC=C42	HCDUAPQEGDRHIG-UHFFFAOYSA-N	9-[(1-ethylpiperidin-3-yl)methyl]carbazole	292.194	292.194	0	1	0	1	0	1	0	0	0	0	0	0	2D+3D	NULL	Classification|Toxicity	2	NULL	20050808	ABI Chem|ChemIDplus|ChemSpider|ChemTik|DiscoveryGate|EPA DSSTox|Japan Chemical Substance Dictionary (Nikkaji)|LeadScope|NextBio|RR Scientific	Chemical Vendors|Curation Efforts|Governmental Organizations|Legacy Depositors|Research and Development|Subscription Services	NULL	-8.5
49534	Carbazole, 9-(1-ethyl-4-piperidyl)methyl-	CARBAZOLE, 9-(1-ETHYL-4-PIPERIDYL)METHYL-|P 909|BRN 0422030|9-(1-Ethyl-4-piperidyl)methylcarbazole|67196-07-0|DTXSID70217461|LS-51796|P-909|9H-Carbazole, 9-[(1-ethyl-4-piperidinyl)methyl]-	292.4	C20H24N2	8.2	339	4.4	22	0	1	3	InChI=1S/C20H24N2/c1-2-21-13-11-16(12-14-21)15-22-19-9-5-3-7-17(19)18-8-4-6-10-20(18)22/h3-10,16H,2,11-15H2,1H3	CCN1CCC(CC1)CN2C3=CC=CC=C3C4=CC=CC=C42	CCN1CCC(CC1)CN2C3=CC=CC=C3C4=CC=CC=C42	MIWHQPHEPJXPBO-UHFFFAOYSA-N	9-[(1-ethylpiperidin-4-yl)methyl]carbazole	292.194	292.194	0	1	0	0	0	0	0	0	0	0	0	0	2D+3D	NULL	Classification|Toxicity	2	NULL	20050808	ABI Chem|ChemIDplus|ChemSpider|DiscoveryGate|EPA DSSTox|Japan Chemical Substance Dictionary (Nikkaji)|LeadScope|NextBio|RR Scientific|ToxPlanet|Wikidata	Chemical Vendors|Curation Efforts|Governmental Organizations|Legacy Depositors|Research and Development|Subscription Services	NULL	-8.4
49539	6-Methyl-9-(1-methyl-2-piperidyl)methylcarbazole	P 1174|6-Methyl-9-(1-methyl-2-piperidyl)methylcarbazole|BRN 0421940|67196-12-7|CARBAZOLE, 6-METHYL-9-(1-METHYL-2-PIPERIDYL)METHYL-|DTXSID70986281|LS-51810|P-1174|3-Methyl-9-[(1-methylpiperidin-2-yl)methyl]-9H-carbazole|9H-Carbazole, 3-methyl-9-[(1-methyl-2-piperidinyl)methyl]-	292.4	C20H24N2	8.2	382	4.6	22	0	1	2	InChI=1S/C20H24N2/c1-15-10-11-20-18(13-15)17-8-3-4-9-19(17)22(20)14-16-7-5-6-12-21(16)2/h3-4,8-11,13,16H,5-7,12,14H2,1-2H3	CC1=CC2=C(C=C1)N(C3=CC=CC=C32)CC4CCCCN4C	CC1=CC2=C(C=C1)N(C3=CC=CC=C32)CC4CCCCN4C	ZCPULYUPJSTTMV-UHFFFAOYSA-N	3-methyl-9-[(1-methylpiperidin-2-yl)methyl]carbazole	292.194	292.194	0	1	0	1	0	1	0	0	0	0	0	0	2D+3D	NULL	Classification|Toxicity	2	NULL	20050808	ABI Chem|ChemIDplus|ChemSpider|ChemTik|DiscoveryGate|EPA DSSTox|Japan Chemical Substance Dictionary (Nikkaji)|LeadScope|NextBio|RR Scientific|ToxPlanet	Chemical Vendors|Curation Efforts|Governmental Organizations|Legacy Depositors|Research and Development|Subscription Services	NULL	-8.9
49540	Carbazole, 9-(1-methyl-4-piperidyl)-	CARBAZOLE, 9-(1-METHYL-4-PIPERIDYL)-|9-(1-methylpiperidin-4-yl)carbazole|67196-13-8|9-(1-Methyl-4-piperidyl)carbazole|P 1173|BRN 0413714|DTXSID90217463|LS-51814|9H-Carbazole, 9-(1-methyl-4-piperidinyl)-|P-1173	264.4	C18H20N2	8.2	312	3.8	20	0	1	1	InChI=1S/C18H20N2/c1-19-12-10-14(11-13-19)20-17-8-4-2-6-15(17)16-7-3-5-9-18(16)20/h2-9,14H,10-13H2,1H3	CN1CCC(CC1)N2C3=CC=CC=C3C4=CC=CC=C42	CN1CCC(CC1)N2C3=CC=CC=C3C4=CC=CC=C42	HGXDUYQSHHAYIJ-UHFFFAOYSA-N	9-(1-methylpiperidin-4-yl)carbazole	264.163	264.163	0	1	0	0	0	0	0	0	0	0	0	0	2D+3D	NULL	Classification|Toxicity	2	NULL	20050808	ABI Chem|Alfa Chemistry|BenchChem|ChemIDplus|ChemSpider|ChemTik|DiscoveryGate|EPA DSSTox|Japan Chemical Substance Dictionary (Nikkaji)|LeadScope|NextBio|RR Scientific|Smolecule|THE BioTek|ToxPlanet|Wikidata	Chemical Vendors|Curation Efforts|Governmental Organizations|Legacy Depositors|Research and Development|Subscription Services	NULL	-8.4
49542	Carbazole, 9-(2-(1-methyl-4-piperidyl)ethyl)-	CARBAZOLE, 9-(2-(1-METHYL-4-PIPERIDYL)ETHYL)-|67196-15-0|P 957|9-[2-(1-methylpiperidin-4-yl)ethyl]carbazole|9-(2-(1-Methyl-4-piperidyl)ethyl)carbazole|DTXSID50217464|LS-51816|P-957|9H-Carbazole, 9-[2-(1-methyl-4-piperidinyl)ethyl]-	292.4	C20H24N2	8.2	339	4.4	22	0	1	3	InChI=1S/C20H24N2/c1-21-13-10-16(11-14-21)12-15-22-19-8-4-2-6-17(19)18-7-3-5-9-20(18)22/h2-9,16H,10-15H2,1H3	CN1CCC(CC1)CCN2C3=CC=CC=C3C4=CC=CC=C42	CN1CCC(CC1)CCN2C3=CC=CC=C3C4=CC=CC=C42	IITLMJVXNFXMDE-UHFFFAOYSA-N	9-[2-(1-methylpiperidin-4-yl)ethyl]carbazole	292.194	292.194	0	1	0	0	0	0	0	0	0	0	0	0	2D+3D	NULL	Classification|Toxicity	2	NULL	20050808	ABI Chem|BenchChem|ChemIDplus|ChemSpider|DiscoveryGate|EPA DSSTox|Japan Chemical Substance Dictionary (Nikkaji)|LeadScope|NextBio|RR Scientific|Smolecule|THE BioTek|ToxPlanet|Wikidata	Chemical Vendors|Curation Efforts|Governmental Organizations|Legacy Depositors|Research and Development|Subscription Services	NULL	-8.5
49544	9-(1-Propyl-3-piperidyl)methylcarbazole	9-(1-Propyl-3-piperidyl)methylcarbazole|P 911|BRN 0426282|67196-17-2|CARBAZOLE, 9-(1-PROPYL-3-PIPERIDYL)METHYL-|DTXSID90986283|LS-51829|9-(1-Propyl-3-piperidylmethyl)-9H-carbazole|9H-Carbazole, 9-[(1-propyl-3-piperidinyl)methyl]-|9-[(1-PROPYLPIPERIDIN-3-YL)METHYL]-9H-CARBAZOLE	306.4	C21H26N2	8.2	360	4.9	23	0	1	4	InChI=1S/C21H26N2/c1-2-13-22-14-7-8-17(15-22)16-23-20-11-5-3-9-18(20)19-10-4-6-12-21(19)23/h3-6,9-12,17H,2,7-8,13-16H2,1H3	CCCN1CCCC(C1)CN2C3=CC=CC=C3C4=CC=CC=C42	CCCN1CCCC(C1)CN2C3=CC=CC=C3C4=CC=CC=C42	ADBXDHCBNOZFOH-UHFFFAOYSA-N	9-[(1-propylpiperidin-3-yl)methyl]carbazole	306.21	306.21	0	1	0	1	0	1	0	0	0	0	0	0	2D+3D	NULL	Classification|Toxicity	2	NULL	20050808	ABI Chem|ChemIDplus|ChemSpider|DiscoveryGate|EPA DSSTox|Japan Chemical Substance Dictionary (Nikkaji)|LeadScope|NextBio|NovoSeek|RR Scientific|ToxPlanet	Chemical Vendors|Curation Efforts|Governmental Organizations|Legacy Depositors|Research and Development|Subscription Services	NULL	-8.6
53388	Rimcazole hydrochloride	Rimcazole dihydrochloride|75859-03-9|RIMCAZOLE HYDROCHLORIDE|BW 234U dihydrochloride|Rimcazole hydrochloride [USAN]|Rimcazole HCl|Rimcazole (dihydrochloride)|9-[3-(CIS-3,5-DIMETHYL-1-PIPERAZINYL)PROPYL]-9H-CARBAZOLE DIHYDROCHLORIDE|UNII-2XAC11FCQ4|2XAC11FCQ4|DTXSID2048161|BW 234U|9-(3-(cis-3,5-Dimethyl-1-piperazinyl)propyl)carbazole dihydrochloride|9-[3-[(3S,5R)-3,5-dimethylpiperazin-1-yl]propyl]…	394.4	C21H29Cl2N3	20.2	380	NULL	26	3	2	4	InChI=1S/C21H27N3.2ClH/c1-16-14-23(15-17(2)22-16)12-7-13-24-20-10-5-3-8-18(20)19-9-4-6-11-21(19)24;;/h3-6,8-11,16-17,22H,7,12-15H2,1-2H3;2*1H/t16-,17+;;	C[C@@H]1CN(C[C@@H](N1)C)CCCN2C3=CC=CC=C3C4=CC=CC=C42.Cl.Cl	CC1CN(CC(N1)C)CCCN2C3=CC=CC=C3C4=CC=CC=C42.Cl.Cl	ZWHRZGHGYMUSRM-VWDRLOGHSA-N	9-[3-[(3S,5R)-3,5-dimethylpiperazin-1-yl]propyl]carbazole;dihydrochloride	393.174	393.174	0	3	0	2	2	0	0	0	0	95	391	97	2D	NULL	Biological Test Results|Classification|Literature|Patents|Pharmacology and Biochemistry|Safety and Hazards|Toxicity	7	2517|588834|651631|651632|651633|651634|651635|652048|652051|686978|686979|720516|720532|720533|720552|720634|720635|720637|720674|720675|720678|720679|720680|720681|720682|720683|720684|720685|720686|720687|720691|720692|720693|720719|720725|743012|743014|743015|743033|743035|743036|743040|743041|743042|743053|743054|743063|743064|743065|743066|743067|743069|743074|743075|743077|743078|743079|74…	20050808	001Chemical|3B Scientific (Wuhan) Corp|A2B Chem|AA BLOCKS|AbaChemScene|ABI Chem|AHH Chemical co.,ltd|AKos Consulting & Solutions|Alfa Chemistry|Ambeed|ApexBio Technology|AstaTech, Inc.|Aurora Fine Chemicals LLC|BenchChem|BioCrick|BOC Sciences|ChEMBL|ChemIDplus|Chemieliva Pharmaceutical Co., Ltd|ChemMol|ChemSpider|ChemTik|Combi-Blocks|CymitQuimica|DiscoveryGate|Egon Willighagen (Dept. of Bioinform…	Chemical Vendors|Curation Efforts|Governmental Organizations|Journal Publishers|Legacy Depositors|NIH Initiatives|Research and Development|Subscription Services	C78272 - Agent Affecting Nervous System > C29710 - Antipsychotic Agent|D002491 - Central Nervous System Agents > D000927 - Anticonvulsants|D002491 - Central Nervous System Agents > D002492 - Central Nervous System Depressants|D002491 - Central Nervous System Agents > D011619 - Psychotropic Drugs > D014149 - Tranquilizing Agents|D002491 - Central Nervous System Agents > D018696 - Neuroprotective A…	-10.8
53389	Rimcazole	Rimcazole|Rimcazole [INN]|75859-04-0|Rimcazol|Rimcazolum|Rimcazol [INN-Spanish]|Rimcazolum [INN-Latin]|BW-234U|BW 234U|UNII-C3N1PS8CX1|C3N1PS8CX1|CHEMBL275707|cis-9-(3-(3,5-dimethyl-1-piperazinyl)propyl)carbazole|9-[3-[(3R,5S)-3,5-dimethylpiperazin-1-yl]propyl]carbazole|9-[3-[(3S,5R)-3,5-dimethylpiperazin-1-yl]propyl]carbazole|9-[3-[cis-3,5-dimethylpiperazin-1-yl]propyl]carbazole|9H-Carbazole, 9-…	321.5	C21H27N3	20.2	380	3.9	24	1	2	4	InChI=1S/C21H27N3/c1-16-14-23(15-17(2)22-16)12-7-13-24-20-10-5-3-8-18(20)19-9-4-6-11-21(19)24/h3-6,8-11,16-17,22H,7,12-15H2,1-2H3/t16-,17+	C[C@@H]1CN(C[C@@H](N1)C)CCCN2C3=CC=CC=C3C4=CC=CC=C42	CC1CN(CC(N1)C)CCCN2C3=CC=CC=C3C4=CC=CC=C42	GUDVQJXODNJRIJ-CALCHBBNSA-N	9-[3-[(3R,5S)-3,5-dimethylpiperazin-1-yl]propyl]carbazole	321.22	321.22	0	1	0	2	2	0	0	0	0	199	1556	324	2D+3D	NULL	Biological Test Results|Classification|Literature|Patents|Pharmacology and Biochemistry	8	410|411|445|447|448|450|451|526|530|584|585|595|596|597|603|605|607|662|875|880|881|883|884|885|886|887|889|891|892|893|894|899|900|901|902|912|923|924|926|938|995|1030|1379|1452|1454|1457|1460|1463|1467|1468|1469|1471|1476|1477|1478|1479|1490|1519|1688|1766|1768|1851|1865|1948|2101|2107|2112|2147|2451|2472|2528|2546|2549|2551|2662|4820|5011|5025|23920|61051|61537|62740|64286|64696|64978|65154|65…	20050707	001Chemical|3B Scientific (Wuhan) Corp|3WAY PHARM INC|A2B Chem|AA BLOCKS|AbaChemScene|ABI Chem|AHH Chemical co.,ltd|AKos Consulting & Solutions|Alfa Chemistry|Ambeed|AOBIOUS INC|ApexBio Technology|AstaTech, Inc.|Aurora Fine Chemicals LLC|BenchChem|BindingDB|BioCrick|Biosynth|BOC Sciences|Broad Institute|C. David Weaver Laboratory, Vanderbilt University|Center for Chemical Genomics, University of …	Chemical Vendors|Curation Efforts|Governmental Organizations|Journal Publishers|Legacy Depositors|NIH Initiatives|Research and Development|Subscription Services	C78272 - Agent Affecting Nervous System > C29710 - Antipsychotic Agent|D002491 - Central Nervous System Agents > D000927 - Anticonvulsants|D002491 - Central Nervous System Agents > D002492 - Central Nervous System Depressants|D002491 - Central Nervous System Agents > D011619 - Psychotropic Drugs > D014149 - Tranquilizing Agents|D002491 - Central Nervous System Agents > D018696 - Neuroprotective A…	-9
58316	9-(2-Piperidinoethyl)carbazole hydrochloride	9-(2-Piperidinoethyl)carbazole hydrochloride|101418-08-0|9-(2-piperidin-1-ium-1-ylethyl)carbazole;chloride|N-beta-(N'-Carbazil)-etilpiperidina cloridato [Italian]|CARBAZOLE, 9-(2-PIPERIDINOETHYL)-, MONOHYDROCHLORIDE|9-[2-(3,4,5,6-TETRAHYDRO-2H-PYRIDIN-1-YL)ETHYL]CARBAZOLE CHLORIDE|N-beta-(N'-Carbazil)-etilpiperidina cloridato|LS-51828	314.9	C19H23ClN2	9.4	315	NULL	22	1	1	3	InChI=1S/C19H22N2.ClH/c1-6-12-20(13-7-1)14-15-21-18-10-4-2-8-16(18)17-9-3-5-11-19(17)21;/h2-5,8-11H,1,6-7,12-15H2;1H	C1CC[NH+](CC1)CCN2C3=CC=CC=C3C4=CC=CC=C42.[Cl-]	C1CC[NH+](CC1)CCN2C3=CC=CC=C3C4=CC=CC=C42.[Cl-]	ARMJYVGWORAICL-UHFFFAOYSA-N	9-(2-piperidin-1-ium-1-ylethyl)carbazole;chloride	314.155	314.155	0	2	0	0	0	0	0	0	0	0	0	0	2D	NULL	Classification|Toxicity	2	NULL	20050808	ABI Chem|BenchChem|ChemIDplus|ChemSpider|DiscoveryGate|J&H Chemical Co.,ltd|LeadScope|NextBio|RR Scientific|THE BioTek	Chemical Vendors|Curation Efforts|Governmental Organizations|Legacy Depositors|Research and Development|Subscription Services	NULL	-9.3
58317	9-Benzyl-6-dimethylaminomethyl-1,2,3,4-tetrahydrocarbazole hydrochloride monohydrate	9-Benzyl-6-dimethylaminomethyl-1,2,3,4-tetrahydrocarbazole hydrochloride monohydrate|Carbazole, 1,2,3,4-tetrahydro-9-benzyl-6-((dimethylamino)methyl)-, hydrochloride, hydrate|101418-09-1|C22H26N2.ClH.H2O|C22-H26-N2.Cl-H.H2-O|LS-51831	354.9	C22H27ClN2	9.4	401	NULL	25	1	1	4	InChI=1S/C22H26N2.ClH/c1-23(2)15-18-12-13-22-20(14-18)19-10-6-7-11-21(19)24(22)16-17-8-4-3-5-9-17;/h3-5,8-9,12-14H,6-7,10-11,15-16H2,1-2H3;1H	C[NH+](C)CC1=CC2=C(C=C1)N(C3=C2CCCC3)CC4=CC=CC=C4.[Cl-]	C[NH+](C)CC1=CC2=C(C=C1)N(C3=C2CCCC3)CC4=CC=CC=C4.[Cl-]	OATVCCOUBBZMHH-UHFFFAOYSA-N	(9-benzyl-5,6,7,8-tetrahydrocarbazol-3-yl)methyl-dimethylazanium;chloride	354.186	354.186	0	2	0	0	0	0	0	0	0	0	0	0	2D	NULL	Classification|Toxicity	2	NULL	20050808	ABI Chem|ChemIDplus|ChemSpider|DiscoveryGate|LeadScope|NextBio|ToxPlanet	Chemical Vendors|Curation Efforts|Governmental Organizations|Legacy Depositors|Research and Development|Subscription Services	NULL	-8.7
58319	Carbazole, 1,2,3,4-tetrahydro-6-(dimethylaminomethyl)-9-methyl-	9-Methyl-6-dimethylaminomethyl-1,2,3,4-tetrahydrocarbazole|CARBAZOLE, 1,2,3,4-TETRAHYDRO-6-(DIMETHYLAMINOMETHYL)-9-METHYL-|101418-10-4|DTXSID90143915|LS-51838|1,2,3,4-Tetrahydro-6-(dimethylaminomethyl)-9-methyl-9H-carbazole	242.36	C16H22N2	8.2	289	3.1	18	0	1	2	InChI=1S/C16H22N2/c1-17(2)11-12-8-9-16-14(10-12)13-6-4-5-7-15(13)18(16)3/h8-10H,4-7,11H2,1-3H3	CN1C2=C(CCCC2)C3=C1C=CC(=C3)CN(C)C	CN1C2=C(CCCC2)C3=C1C=CC(=C3)CN(C)C	LHWPCWSXUXFHEA-UHFFFAOYSA-N	N,N-dimethyl-1-(9-methyl-5,6,7,8-tetrahydrocarbazol-3-yl)methanamine	242.178	242.178	0	1	0	0	0	0	0	0	0	0	0	0	2D+3D	NULL	Classification|Toxicity	2	NULL	20050808	ABI Chem|ChemIDplus|ChemSpider|DiscoveryGate|EPA DSSTox|Japan Chemical Substance Dictionary (Nikkaji)|LeadScope|NextBio|ToxPlanet|Wikidata	Chemical Vendors|Curation Efforts|Governmental Organizations|Legacy Depositors|Research and Development|Subscription Services	NULL	-7.4
59006	5-Aminomethyl-3-benzyl indole hydrochloride	5-Aminomethyl-3-benzyl indole hydrochloride|INDOLE, 5-(AMINOMETHYL)-3-BENZYL-, HYDROCHLORIDE|101832-77-3|LS-82306	272.77	C16H17ClN2	43.4	260	NULL	19	2	1	3	InChI=1S/C16H16N2.ClH/c17-10-13-6-7-16-15(9-13)14(11-18-16)8-12-4-2-1-3-5-12;/h1-7,9,11,18H,8,10,17H2;1H	C1=CC=C(C=C1)CC2=CNC3=C2C=C(C=C3)C[NH3+].[Cl-]	C1=CC=C(C=C1)CC2=CNC3=C2C=C(C=C3)C[NH3+].[Cl-]	BXIVZBHWLMYNMB-UHFFFAOYSA-N	(3-benzyl-1H-indol-5-yl)methylazanium;chloride	272.108	272.108	0	2	0	0	0	0	0	0	0	0	0	0	2D	NULL	Classification|Toxicity	2	NULL	20050808	ABI Chem|ChemIDplus|ChemSpider|DiscoveryGate|LeadScope|NextBio|ToxPlanet	Chemical Vendors|Curation Efforts|Governmental Organizations|Legacy Depositors|Research and Development|Subscription Services	NULL	-7.4
59019	1-Benzyl-5-dimethylaminomethylindole hydrochloride	1-Benzyl-5-dimethylaminomethylindole hydrochloride|INDOLE, 1-BENZYL-5-((DIMETHYLAMINO)METHYL)-, HYDROCHLORIDE|101832-87-5|LS-82361	300.8	C18H21ClN2	9.4	296	NULL	21	1	1	4	InChI=1S/C18H20N2.ClH/c1-19(2)13-16-8-9-18-17(12-16)10-11-20(18)14-15-6-4-3-5-7-15;/h3-12H,13-14H2,1-2H3;1H	C[NH+](C)CC1=CC2=C(C=C1)N(C=C2)CC3=CC=CC=C3.[Cl-]	C[NH+](C)CC1=CC2=C(C=C1)N(C=C2)CC3=CC=CC=C3.[Cl-]	ZHTJWRBZISQNOZ-UHFFFAOYSA-N	(1-benzylindol-5-yl)methyl-dimethylazanium;chloride	300.139	300.139	0	2	0	0	0	0	0	0	0	0	0	0	2D	NULL	Classification|Toxicity	2	NULL	20050808	ABI Chem|ChemIDplus|ChemSpider|DiscoveryGate|LeadScope|NextBio|ToxPlanet	Chemical Vendors|Curation Efforts|Governmental Organizations|Legacy Depositors|Research and Development|Subscription Services	NULL	-7.3
62130	3-Amino-9-ethylcarbazole hydrochloride	3-Amino-9-ethylcarbazole hydrochloride|6109-97-3|3-Amino-9-ethylcarbazole.HCl|3-AMINO-9-ETHYL CARBAZOLE HYDROCHLORIDE|3-Amino-9-ethylcarbazole HCl|NCI-C03043|57360-17-5|9-ethylcarbazol-3-amine;hydrochloride|3-Amino-9-ethylcarbazole monohydrochloride|9-ethyl-9H-carbazol-3-amine hydrochloride|CCRIS 5885|3-AMINO-9-ETHYLCARBAZOLEHYDROCHLORIDE|DTXSID2020054|3-Amino-9-ethylcarbazole hydrochloride (1:1)…	246.73	C14H15ClN2	31	253	NULL	17	2	1	1	InChI=1S/C14H14N2.ClH/c1-2-16-13-6-4-3-5-11(13)12-9-10(15)7-8-14(12)16;/h3-9H,2,15H2,1H3;1H	CCN1C2=C(C=C(C=C2)N)C3=CC=CC=C31.Cl	CCN1C2=C(C=C(C=C2)N)C3=CC=CC=C31.Cl	UUYSTZWIFZYHRM-UHFFFAOYSA-N	9-ethylcarbazol-3-amine;hydrochloride	246.092	246.092	0	2	0	0	0	0	0	0	0	28	0	0	2D	NULL	Biological Test Results|Chemical and Physical Properties|Classification|Literature|Safety and Hazards	5	155|157|161|165|167|175|1189|1194|1199|1205|1208|651631|651632|651633|651634|720516|720552|720634|720635|720637|720674|720675|720678|720679|720680|720681|720682|720683|720684|720685|720686|720687|720691|720692|720693|720719|720725|743012|743014|743015|743033|743035|743036|743040|743041|743042|743053|743054|743063|743064|743065|743066|743067|743069|743074|743075|743077|743078|743079|743080|743081|…	20050808	3WAY PHARM INC|ABI Chem|AKos Consulting & Solutions|Alfa Chemistry|Aurora Fine Chemicals LLC|BenchChem|BOC Sciences|Carcinogenic Potency Database (CPDB)|Chembase.cn|ChEMBL|ChemIDplus|Chemieliva Pharmaceutical Co., Ltd|ChemMol|ChemTik|DiscoveryGate|DTP/NCI|Egon Willighagen (Dept. of Bioinformatics - BiGCaT, Maastricht University)|Enamine|EPA DSSTox|EPA Substance Registry Services|FDA Global Substa…	Chemical Vendors|Curation Efforts|Governmental Organizations|Journal Publishers|Legacy Depositors|Research and Development|Subscription Services	NULL	-7.2
73872	9-Butyl-9H-carbazole	9-Butyl-9H-carbazole|9-butylcarbazole|1484-08-8|9H-Carbazole, 9-butyl-|N-butylcarbazole|EINECS 216-051-9|AI3-14685|9-Butylcarbazol|N-butyl-carbazole|NSC70992|9-Butyl-9H-carbazole #|SCHEMBL1335135|CHEMBL2425173|DTXSID80163980|CCG-15378|NSC 70992|NSC-70992|AKOS000629521|EU-0000939|SR-01000395387|SR-01000395387-1|W-109671	223.31	C16H17N	4.9	228	4.5	17	0	0	3	InChI=1S/C16H17N/c1-2-3-12-17-15-10-6-4-8-13(15)14-9-5-7-11-16(14)17/h4-11H,2-3,12H2,1H3	CCCCN1C2=CC=CC=C2C3=CC=CC=C31	CCCCN1C2=CC=CC=C2C3=CC=CC=C31	SQFONLULGFXJAA-UHFFFAOYSA-N	9-butylcarbazole	223.136	223.136	0	1	0	0	0	0	0	0	0	27	472	270	2D+3D	NULL	Biological Test Results|Chemical and Physical Properties|Classification|Literature|Patents	6	248|256|422|436|745|770896|770898|770899|770900|770901|770902|1259310|1259370|1259374|1259389|1259422|1347074|1508602	20050326	3B Scientific (Wuhan) Corp|3WAY PHARM INC|A2B Chem|AA BLOCKS|AAA Chemistry|ABI Chem|AKos Consulting & Solutions|Alfa Chemistry|Ambinter|ASINEX|Aurora Fine Chemicals LLC|BenchChem|Biosynth|BOC Sciences|Center for Chemical Genomics, University of Michigan|ChEMBL|ChemDB|ChemDiv|ChemExper Chemical Directory|ChemIDplus|Chemieliva Pharmaceutical Co., Ltd|ChemSpider|ChemTik|Crystallography Open Database…	Chemical Vendors|Curation Efforts|Governmental Organizations|Journal Publishers|Legacy Depositors|NIH Initiatives|Research and Development|Subscription Services	NULL	-7.3
73873	9-Isopropyl-9H-carbazole	9-isopropylcarbazole|9-Isopropyl-9H-carbazole|1484-09-9|9H-Carbazole, 9-(1-methylethyl)-|9-propan-2-ylcarbazole|Carbazole, 9-isopropyl-|N-Isopropylcarbazole|9-(propan-2-yl)-9H-carbazole|C8E7ATK495|9-(1-methylethyl)-9H-carbazole|EINECS 216-052-4|9-Isopropyl carbazole|Maybridge3_000552|-ISOPROPYLCARBAZOLE|UNII-C8E7ATK495|9-Isopropyl-9H-carbazole #|9H-Carbazole, 9-isopropyl-|SCHEMBL150044|DTXSID2061…	209.29	C15H15N	4.9	226	4	16	0	0	1	InChI=1S/C15H15N/c1-11(2)16-14-9-5-3-7-12(14)13-8-4-6-10-15(13)16/h3-11H,1-2H3	CC(C)N1C2=CC=CC=C2C3=CC=CC=C31	CC(C)N1C2=CC=CC=C2C3=CC=CC=C31	LSZJZNNASZFXKN-UHFFFAOYSA-N	9-propan-2-ylcarbazole	209.12	209.12	0	1	0	0	0	0	0	0	0	38	2252	1241	2D+3D	NULL	Biological Test Results|Chemical and Physical Properties|Classification|Literature|Patents|Use and Manufacturing	7	492967|504770|602314|720641|1224905|1259310|1259370|1259374|1259389|1259422|1347074|1508602	20050327	001Chemical|3B Scientific (Wuhan) Corp|3WAY PHARM INC|A&J Pharmtech CO., LTD.|A2B Chem|AA BLOCKS|AAA Chemistry|AbaChemScene|abcr GmbH|ABI Chem|Achemica|AHH Chemical co.,ltd|AKos Consulting & Solutions|Alfa Chemistry|Alichem|Ambinter|AstaTech, Inc.|Aurora Fine Chemicals LLC|BenchChem|BLD Pharm|BOC Sciences|Center for Chemical Genomics, University of Michigan|Chem-Space.com Database|ChemBank|Chemba…	Chemical Vendors|Curation Efforts|Governmental Organizations|Journal Publishers|Legacy Depositors|NIH Initiatives|Research and Development|Subscription Services	NULL	-7
83248	1-Ethyl-2-phenyl-1H-indole	1-Ethyl-2-phenylindole|1-Ethyl-2-phenyl-1H-indole|13228-39-2|N-Ethyl-2-phenylindole|1H-Indole, 1-ethyl-2-phenyl-|2Q4U5R8QBV|EINECS 236-199-8|2-phenyl-1-ethylindole|n-ethyl 2-phenyl indole|UNII-2Q4U5R8QBV|SCHEMBL1171837|DTXSID70157459|AMY22330|MFCD00031481|AKOS001387783|NCGC00334332-01|AC-19068|AS-59427|CS-0206612|E0331|FT-0636848|EN300-20784|D95244|E-8400|AB00776752-01|AB00776752-03|Z104482460	221.3	C16H15N	4.9	244	4	17	0	0	2	InChI=1S/C16H15N/c1-2-17-15-11-7-6-10-14(15)12-16(17)13-8-4-3-5-9-13/h3-12H,2H2,1H3	CCN1C2=CC=CC=C2C=C1C3=CC=CC=C3	CCN1C2=CC=CC=C2C=C1C3=CC=CC=C3	RAKSXVONTIQCGY-UHFFFAOYSA-N	1-ethyl-2-phenylindole	221.12	221.12	0	1	0	0	0	0	0	0	0	3	333	165	2D+3D	NULL	Biological Test Results|Classification|Literature|Patents	5	1347041|1347165|1347428|1347430|1671190|1745856|1745857	20050327	001Chemical|3B Scientific (Wuhan) Corp|3WAY PHARM INC|A&J Pharmtech CO., LTD.|A2B Chem|AA BLOCKS|AAA Chemistry|Aaron Chemicals LLC|AbaChemScene|abcr GmbH|ABI Chem|Acadechem|Achemica|Achemo Scientific Limited|Achemtek|AHH Chemical co.,ltd|AK Scientific, Inc. (AKSCI)|AKos Consulting & Solutions|Alfa Chemistry|Alichem|Ambeed|Anward|Apexmol|AstaTech, Inc.|Aurora Fine Chemicals LLC|Aurum Pharmatech LL…	Chemical Vendors|Curation Efforts|Governmental Organizations|Journal Publishers|Legacy Depositors|NIH Initiatives|Research and Development|Subscription Services	NULL	-7.1
87270	1,2-Dimethyl-1H-indole-3-ethylamine	17726-03-3|1,2-Dimethyl-1H-indole-3-ethylamine|2-(1,2-Dimethyl-1H-indol-3-yl)ethanamine|2-(1,2-dimethylindol-3-yl)ethanamine|2-(1,2-dimethyl-1H-indol-3-yl)ethan-1-amine|2-(1,2-Dimethyl-1H-indol-3-yl)-ethylamine|EINECS 241-721-2|1H-Indole-3-ethanamine, 1,2-dimethyl-|1,2-Dimethyltryptamine|ChemDiv2_005274|Oprea1_653698|SCHEMBL335711|dimethyl-1 H-indol-3-ethanamid|DTXSID80170275|KBEZJUQXXJDBDZ-UHFFF…	188.27	C12H16N2	31	193	1.7	14	1	1	2	InChI=1S/C12H16N2/c1-9-10(7-8-13)11-5-3-4-6-12(11)14(9)2/h3-6H,7-8,13H2,1-2H3	CC1=C(C2=CC=CC=C2N1C)CCN	CC1=C(C2=CC=CC=C2N1C)CCN	KBEZJUQXXJDBDZ-UHFFFAOYSA-N	2-(1,2-dimethylindol-3-yl)ethanamine	188.131	188.131	0	1	0	0	0	0	0	0	0	1	647	282	2D+3D	NULL	Biological Test Results|Classification|Literature|Patents	5	422|485395|492967|504770|720641|1224905	20050327	001Chemical|A2B Chem|AA BLOCKS|AAA Chemistry|abcr GmbH|ABI Chem|Acadechem|AHH Chemical co.,ltd|AKos Consulting & Solutions|Alfa Chemistry|Alinda Chemical|Ambinter|Angene Chemical|ASINEX|Aurora Fine Chemicals LLC|Aurum Pharmatech LLC|BenchChem|Chem-Space.com Database|ChemBank|Chembase.cn|ChemBlock|ChemBridge|ChemDB|ChemDiv|Chemenu Inc.|Chemhere|ChemIDplus|Chemieliva Pharmaceutical Co., Ltd|ChemSpi…	Chemical Vendors|Curation Efforts|Governmental Organizations|Journal Publishers|Legacy Depositors|NIH Initiatives|Research and Development|Subscription Services	NULL	-6
120067	1,2-Diphenyltryptamine	1,2-Diphenyltryptamine|28856-24-8|EINECS 249-270-3|1,2-Diphenyl-1H-indole-3-ethylamine|2-(1,2-Diphenyl-1H-indol-3-yl)ethanamine|Oprea1_020920|Oprea1_447270|CHEMBL1626304|SCHEMBL15289674|DTXSID60951483|RUAJRKRPPGDWBK-UHFFFAOYSA-N|DNDI1417291|STK043892|AKOS001609131|NCGC00245844-01|1H-Indole-3-ethanamine, 1,2-diphenyl-|3-(2-Aminoethyl)-1,2-diphenyl-1H-indole|EU-0003871|3-(2-AMINOETHYL)-1,2-DIPHENYL…	312.4	C22H20N2	31	383	4.6	24	1	1	4	InChI=1S/C22H20N2/c23-16-15-20-19-13-7-8-14-21(19)24(18-11-5-2-6-12-18)22(20)17-9-3-1-4-10-17/h1-14H,15-16,23H2	C1=CC=C(C=C1)C2=C(C3=CC=CC=C3N2C4=CC=CC=C4)CCN	C1=CC=C(C=C1)C2=C(C3=CC=CC=C3N2C4=CC=CC=C4)CCN	RUAJRKRPPGDWBK-UHFFFAOYSA-N	2-(1,2-diphenylindol-3-yl)ethanamine	312.163	312.163	0	1	0	0	0	0	0	0	0	2	5	3	2D+3D	NULL	Biological Test Results|Classification|Literature|Patents	5	372|422|436|745|685528|685529|1272365	20050327	001Chemical|AAA Chemistry|ABI Chem|AKos Consulting & Solutions|Alfa Chemistry|Ambinter|Angene Chemical|BenchChem|BLD Pharm|Chem-Space.com Database|ChemBank|ChEMBL|ChemBridge|ChemDB|ChemIDplus|Chemieliva Pharmaceutical Co., Ltd|ChemSpider|ChemTik|Collaborative Drug Discovery, Inc.|CymitQuimica|DiscoveryGate|Egon Willighagen (Dept. of Bioinformatics - BiGCaT, Maastricht University)|Emory University…	Chemical Vendors|Curation Efforts|Governmental Organizations|Journal Publishers|Legacy Depositors|NIH Initiatives|Research and Development|Subscription Services	NULL	-8
126531	Dehydropirlindole	Dehydropirlindole|75804-32-9|8-Methyl-2,4,5,6-tetrahydro-1H-pyrazino[3,2,1-jk]carbazole|12-methyl-1,4-diazatetracyclo[7.6.1.05,16.010,15]hexadeca-4,9(16),10(15),11,13-pentaene|3,3a-Dehydropyrazidol|NoName_4174|3,3a-Dehydro-pirlindole|Oprea1_085065|8-Methyl-2,4,5,6-tetrahydro-1H-pyrazinol(j,k)carbazol|CHEMBL1620933|SCHEMBL11205612|DTXSID70903498|HMS1691G06|STK768572|AKOS000511499|EU-0053305|BRD-K6…	224.3	C15H16N2	17.3	349	2.4	17	0	1	0	InChI=1S/C15H16N2/c1-10-5-6-14-12(9-10)11-3-2-4-13-15(11)17(14)8-7-16-13/h5-6,9H,2-4,7-8H2,1H3	CC1=CC2=C(C=C1)N3CCN=C4C3=C2CCC4	CC1=CC2=C(C=C1)N3CCN=C4C3=C2CCC4	YQUZIBDUSIKQDQ-UHFFFAOYSA-N	12-methyl-1,4-diazatetracyclo[7.6.1.05,16.010,15]hexadeca-4,9(16),10(15),11,13-pentaene	224.131	224.131	0	1	0	0	0	0	0	0	0	10	12	6	2D+3D	NULL	Biological Test Results|Classification|Literature|Patents	4	422|463173|485350|485395|493033|504770|540299|588519|602314|720641|720717|1224905|1259416|1272365	20050604	AAA Chemistry|ABI Chem|AKos Consulting & Solutions|Ambinter|Aronis|ASINEX|Aurora Fine Chemicals LLC|BenchChem|Broad Institute|Chem-Space.com Database|ChemBank|Chembase.cn|ChEMBL|ChemBlock|ChemDB|ChemDiv|ChemIDplus|Cheminformatics Friedrich-Schiller-University Jena|ChemSpider|ChemTik|Collaborative Drug Discovery, Inc.|DiscoveryGate|EDASA Scientific|Emory University Molecular Libraries Screening Ce…	Chemical Vendors|Curation Efforts|Governmental Organizations|Journal Publishers|Legacy Depositors|NIH Initiatives|Research and Development|Subscription Services	NULL	-7.9
146901	9H-Carbazole, 3,9-dimethyl-	3,9-dimethylcarbazole|9H-Carbazole, 3,9-dimethyl-|3,9-dimethyl-9H-carbazole|24075-48-7|D7PJ0V6ICN|UNII-D7PJ0V6ICN|SCHEMBL881552|DTXSID30178807|STL328917|AKOS003653969	195.26	C14H13N	4.9	238	3.7	15	0	0	0	InChI=1S/C14H13N/c1-10-7-8-14-12(9-10)11-5-3-4-6-13(11)15(14)2/h3-9H,1-2H3	CC1=CC2=C(C=C1)N(C3=CC=CC=C32)C	CC1=CC2=C(C=C1)N(C3=CC=CC=C32)C	IPAIJAHZKASIRX-UHFFFAOYSA-N	3,9-dimethylcarbazole	195.105	195.105	0	1	0	0	0	0	0	0	0	2	526	314	2D+3D	NULL	Classification|Literature|Patents	4	NULL	20050713	ABI Chem|AKos Consulting & Solutions|BenchChem|ChemDB|ChemIDplus|ChemSpider|DiscoveryGate|EPA DSSTox|FDA Global Substance Registration System (GSRS)|Google Patents|IBM|Japan Chemical Substance Dictionary (Nikkaji)|Mcule|MolPort|NextBio|PATENTSCOPE (WIPO)|SCRIPDB|Smolecule|Springer Nature|SureChEMBL|THE BioTek|Thieme Chemistry|ToxPlanet|Vitas-M Laboratory|Wikidata|ZINC	Chemical Vendors|Curation Efforts|Governmental Organizations|Journal Publishers|Legacy Depositors|Research and Development|Subscription Services	NULL	-7.2
147115	5-Methyl-3-ethyl-2-dimethylaminoethylindole	5-Methyl-3-ethyl-2-dimethylaminoethylindole|107265-50-9|Klur-14|Kyur 14|KYUR-14 HYDROCHLORIDE|2-(3-ethyl-5-methyl-1H-indol-2-yl)-N,N-dimethylethanamine;hydrochloride|DTXSID40147988|1H-Indole-2-ethanamine, 3-ethyl-N,N,5-trimethyl-, monohydrochloride	266.81	C15H23ClN2	19	239	NULL	18	2	1	4	InChI=1S/C15H22N2.ClH/c1-5-12-13-10-11(2)6-7-14(13)16-15(12)8-9-17(3)4;/h6-7,10,16H,5,8-9H2,1-4H3;1H	CCC1=C(NC2=C1C=C(C=C2)C)CCN(C)C.Cl	CCC1=C(NC2=C1C=C(C=C2)C)CCN(C)C.Cl	NNYZHQAAVRBRMA-UHFFFAOYSA-N	2-(3-ethyl-5-methyl-1H-indol-2-yl)-N,N-dimethylethanamine;hydrochloride	266.155	266.155	0	2	0	0	0	0	0	0	0	1	0	0	2D	NULL	Classification|Literature	2	NULL	20050808	A2B Chem|AA BLOCKS|ABI Chem|BOC Sciences|ChemIDplus|Chemieliva Pharmaceutical Co., Ltd|ChemSpider|EPA DSSTox|J&H Chemical Co.,ltd|MuseChem|NextBio|RR Scientific|Smolecule|THE BioTek|ToxPlanet	Chemical Vendors|Curation Efforts|Governmental Organizations|Legacy Depositors|Research and Development|Subscription Services	NULL	-6.8
147116	KYuR-14 HCl	Kyur 14|3-Ethyl-N,N,5-trimethyl-1H-indole-2-(ethanamine)	230.35	C15H22N2	19	239	3.5	17	1	1	4	InChI=1S/C15H22N2/c1-5-12-13-10-11(2)6-7-14(13)16-15(12)8-9-17(3)4/h6-7,10,16H,5,8-9H2,1-4H3	CCC1=C(NC2=C1C=C(C=C2)C)CCN(C)C	CCC1=C(NC2=C1C=C(C=C2)C)CCN(C)C	SXFIFTIAFXENDP-UHFFFAOYSA-N	2-(3-ethyl-5-methyl-1H-indol-2-yl)-N,N-dimethylethanamine	230.178	230.178	0	1	0	0	0	0	0	0	0	0	0	0	2D+3D	NULL		1	NULL	20050808	A2B Chem|AA BLOCKS|ABI Chem|Alfa Chemistry|BOC Sciences|ChemIDplus|Chemieliva Pharmaceutical Co., Ltd|ChemSpider|EPA DSSTox|J&H Chemical Co.,ltd|Japan Chemical Substance Dictionary (Nikkaji)|MuseChem|NextBio|RR Scientific|Smolecule|THE BioTek|ToxPlanet|ZINC	Chemical Vendors|Curation Efforts|Governmental Organizations|Legacy Depositors|Research and Development|Subscription Services	NULL	-6.6
163148	Benzenamine, 4,4'-[(9-butyl-9H-carbazol-3-yl)methylene]bis[N-methyl-N-phenyl-	67707-04-4|EINECS 266-957-3|3-(Bis(4-(methylphenylamino)phenyl)methyl)-9-butyl-9H-carbazole|Benzenamine, 4,4'-[(9-butyl-9H-carbazol-3-yl)methylene]bis[N-methyl-N-phenyl-|4,4'-[(9-Butyl-9H-carbazol-3-yl)methylene]bis[N-methyl-N-phenylaniline|Benzenamine, 4,4'-((9-butyl-9H-carbazol-3-yl)methylene)bis(N-methyl-N-phenyl-|SCHEMBL398421|DTXSID5070573|C43H41N3|C43-H41-N3|W-111291|3-Bis[4-(N-methylanilin…	599.8	C43H41N3	11.4	848	11.3	46	0	2	10	InChI=1S/C43H41N3/c1-4-5-30-46-41-19-13-12-18-39(41)40-31-34(24-29-42(40)46)43(32-20-25-37(26-21-32)44(2)35-14-8-6-9-15-35)33-22-27-38(28-23-33)45(3)36-16-10-7-11-17-36/h6-29,31,43H,4-5,30H2,1-3H3	CCCCN1C2=C(C=C(C=C2)C(C3=CC=C(C=C3)N(C)C4=CC=CC=C4)C5=CC=C(C=C5)N(C)C6=CC=CC=C6)C7=CC=CC=C71	CCCCN1C2=C(C=C(C=C2)C(C3=CC=C(C=C3)N(C)C4=CC=CC=C4)C5=CC=C(C=C5)N(C)C6=CC=CC=C6)C7=CC=CC=C71	UMAFXEHJBLLIRG-UHFFFAOYSA-N	4-[(9-butylcarbazol-3-yl)-[4-(N-methylanilino)phenyl]methyl]-N-methyl-N-phenylaniline	599.33	599.33	0	1	0	0	0	0	0	0	0	0	204	91	2D	NULL	Classification|Patents|Safety and Hazards|Use and Manufacturing	4	NULL	20050808	AAA Chemistry|ABI Chem|Biosynth|BLD Pharm|BOC Sciences|ChemIDplus|ChemSpider|ChemTik|DiscoveryGate|EPA DSSTox|EPA Substance Registry Services|Google Patents|IBM|Japan Chemical Substance Dictionary (Nikkaji)|NextBio|NORMAN Suspect List Exchange|PATENTSCOPE (WIPO)|RR Scientific|SCRIPDB|SureChEMBL|Thomson Pharma|ToxPlanet|Wikidata|Yick-Vic Chemicals & Pharmaceuticals (HK) Ltd.|ZINC	Chemical Vendors|Curation Efforts|Governmental Organizations|Journal Publishers|Legacy Depositors|Research and Development|Subscription Services	NULL	-12.1
166321	3H-Carbazolium, 3-[(1,3-dihydro-1,3,3-trimethyl-2H-indol-2-ylidene)ethylidene]-9-ethyl-, chloride	NULL	415	C27H27ClN2	7.9	674	NULL	30	0	1	3	InChI=1S/C27H27N2.ClH/c1-5-29-23-12-8-6-10-20(23)21-18-19(14-16-24(21)29)15-17-26-27(2,3)22-11-7-9-13-25(22)28(26)4;/h6-18H,5H2,1-4H3;1H/q+1;/p-1	CCN1C2=C(C=C(C=C2)C=CC3=[N+](C4=CC=CC=C4C3(C)C)C)C5=CC=CC=C51.[Cl-]	CCN1C2=C(C=C(C=C2)C=CC3=[N+](C4=CC=CC=C4C3(C)C)C)C5=CC=CC=C51.[Cl-]	JPMARVPXSSJVDI-UHFFFAOYSA-M	9-ethyl-3-[2-(1,3,3-trimethylindol-1-ium-2-yl)ethenyl]carbazole;chloride	414.186	414.186	0	2	0	0	0	0	1	0	1	0	0	0	2D	NULL	Classification	1	NULL	20050808	ChemTik|EPA Substance Registry Services|NORMAN Suspect List Exchange	Chemical Vendors|Governmental Organizations|Legacy Depositors|Research and Development	NULL	-11
166322	2-[2-(9-Ethyl-9H-carbazol-3-yl)ethenyl]-1,3,3-trimethyl-3H-indol-1-ium	DTXSID20868184|J3.516.652A|2-[2-(9-Ethyl-9H-carbazol-3-yl)ethenyl]-1,3,3-trimethyl-3H-indol-1-ium|2-[2-(9-Ethyl-9H-carbazole-3-yl)ethenyl]-1,3,3-trimethyl-3H-indole-1-ium|3-[2-[(1,3-Dihydro-1,3,3-trimethyl-2H-indol)-2-ylidene]ethylidene]-9-ethyl-3H-carbazolium	379.5	C27H27N2+	7.9	674	6	29	0	0	3	InChI=1S/C27H27N2/c1-5-29-23-12-8-6-10-20(23)21-18-19(14-16-24(21)29)15-17-26-27(2,3)22-11-7-9-13-25(22)28(26)4/h6-18H,5H2,1-4H3/q+1	CCN1C2=C(C=C(C=C2)C=CC3=[N+](C4=CC=CC=C4C3(C)C)C)C5=CC=CC=C51	CCN1C2=C(C=C(C=C2)C=CC3=[N+](C4=CC=CC=C4C3(C)C)C)C5=CC=CC=C51	VCIQEEVKSUETCL-UHFFFAOYSA-N	9-ethyl-3-[2-(1,3,3-trimethylindol-1-ium-2-yl)ethenyl]carbazole	379.217	379.217	1	1	0	0	0	0	1	0	1	0	13	9	2D+3D	NULL	Patents	1	NULL	20050808	ChemTik|EPA DSSTox|EPA Substance Registry Services|Google Patents|IBM|Japan Chemical Substance Dictionary (Nikkaji)|NORMAN Suspect List Exchange|PATENTSCOPE (WIPO)|ToxPlanet	Chemical Vendors|Curation Efforts|Governmental Organizations|Legacy Depositors|Research and Development|Subscription Services	NULL	-9.9
167018	1,9-Dimethyl-9h-carbazole	1,9-dimethyl-9h-carbazole|1,9-dimethylcarbazole|T7M89BPQ70|9H-Carbazole, 1,9-dimethyl-|14171-85-8|UNII-T7M89BPQ70|SCHEMBL146377|DTXSID20931180	195.26	C14H13N	4.9	238	3.7	15	0	0	0	InChI=1S/C14H13N/c1-10-6-5-8-12-11-7-3-4-9-13(11)15(2)14(10)12/h3-9H,1-2H3	CC1=C2C(=CC=C1)C3=CC=CC=C3N2C	CC1=C2C(=CC=C1)C3=CC=CC=C3N2C	TZWDSQCTTKKNEW-UHFFFAOYSA-N	1,9-dimethylcarbazole	195.105	195.105	0	1	0	0	0	0	0	0	0	1	147	88	2D+3D	NULL	Classification|Literature|Patents	4	NULL	20050808	AAA Chemistry|ABI Chem|ChemIDplus|ChemSpider|DiscoveryGate|EPA DSSTox|FDA Global Substance Registration System (GSRS)|Google Patents|IBM|Japan Chemical Substance Dictionary (Nikkaji)|Kingston Chemistry|NextBio|PATENTSCOPE (WIPO)|SCRIPDB|SureChEMBL|Thieme Chemistry|Wikidata	Chemical Vendors|Curation Efforts|Governmental Organizations|Journal Publishers|Legacy Depositors|Research and Development|Subscription Services	NULL	-7.2
186195	3-Amino-9-ethyl-6-methylcarbazole	3-Amino-9-ethyl-6-methylcarbazole|35037-15-1|9H-Carbazol-3-amine, 9-ethyl-6-methyl-|9-ethyl-6-methyl-9h-carbazol-3-amine|SCHEMBL13587092|DTXSID30956465	224.3	C15H16N2	31	278	3.3	17	1	1	1	InChI=1S/C15H16N2/c1-3-17-14-6-4-10(2)8-12(14)13-9-11(16)5-7-15(13)17/h4-9H,3,16H2,1-2H3	CCN1C2=C(C=C(C=C2)C)C3=C1C=CC(=C3)N	CCN1C2=C(C=C(C=C2)C)C3=C1C=CC(=C3)N	GQRPWHKKKIWXDX-UHFFFAOYSA-N	9-ethyl-6-methylcarbazol-3-amine	224.131	224.131	0	1	0	0	0	0	0	0	0	1	7	5	2D+3D	NULL	Classification|Literature|Patents	3	NULL	20050809	AAA Chemistry|ABI Chem|ChemIDplus|ChemSpider|ChemTik|DiscoveryGate|EPA DSSTox|Google Patents|IBM|J&H Chemical Co.,ltd|NextBio|PATENTSCOPE (WIPO)|RR Scientific|SCRIPDB|Springer Nature|SureChEMBL|ToxPlanet	Chemical Vendors|Curation Efforts|Governmental Organizations|Journal Publishers|Legacy Depositors|Research and Development|Subscription Services	NULL	-7.5
209293	1,2,3,4-Tetrahydro-2,8-dimethyl-5H-pyrido(4,3-b)indole hydrochloride	SMR000120710|MLS000528136|19690-43-8|1,2,3,4-Tetrahydro-2,8-dimethyl-5H-pyrido(4,3-b)indole hydrochloride|5H-Pyrido(4,3-b)indole, 1,2,3,4-tetrahydro-2,8-dimethyl-, hydrochloride|Opera_ID_1117|SCHEMBL2837548|CHEMBL1464092|DTXSID70941451|PFONODSJWIPQRB-UHFFFAOYSA-N|LS-133641|2,8-Dimethyl-2,3,4,5-tetrahydro-1H-pyrido[4,3-b]indole hydrochloride|2,8-Dimethyl-2,3,4,5-tetrahydro-1H-pyrido[4,3-b]indole--…	236.74	C13H17ClN2	19	241	NULL	16	2	1	0	InChI=1S/C13H16N2.ClH/c1-9-3-4-12-10(7-9)11-8-15(2)6-5-13(11)14-12;/h3-4,7,14H,5-6,8H2,1-2H3;1H	CC1=CC2=C(C=C1)NC3=C2CN(CC3)C.Cl	CC1=CC2=C(C=C1)NC3=C2CN(CC3)C.Cl	PFONODSJWIPQRB-UHFFFAOYSA-N	2,8-dimethyl-1,3,4,5-tetrahydropyrido[4,3-b]indole;hydrochloride	236.108	236.108	0	2	0	0	0	0	0	0	0	6	2	2	2D	NULL	Biological Test Results|Classification|Literature|Patents|Toxicity	5	568|583|598|602|618|619|620|629|630|631|633|639|640|648|685|687|688|693|697|701|704|707|717|719|720|727|729|731|736|750|757|758|759|760|761|764|781|782|793|796|797|798|799|800|802|803|804|808|817|818|819|827|828|834|836|841|845|848|861|862|868|871|873|878|880|894|898|901|902|903|904|920|924|932|940|950|951|952|1001|1006|1007|1008|1009|1012|1016|1018|1019|1020|1021|1022|1027|1030|1032|1040|1046|10…	20050809	AAA Chemistry|ABI Chem|ChEMBL|ChemIDplus|ChemSpider|ChemTik|Chung Lab, Department of Pediatrics, Emory University|Collaborative Drug Discovery, Inc.|DiscoveryGate|EPA DSSTox|Google Patents|LeadScope|MLSMR|NextBio|NextMove Software|PATENTSCOPE (WIPO)|RR Scientific|SureChEMBL|TimTec	Chemical Vendors|Curation Efforts|Governmental Organizations|Legacy Depositors|NIH Initiatives|Research and Development|Subscription Services	NULL	-7.3
222071	N,9-Dimethyl-9H-carbazol-3-amine	N,9-Dimethyl-9H-carbazol-3-amine|5416-98-8|NSC 7331|NSC7331|SCHEMBL14580834|DTXSID90278433|ZYPZVKFYZDLWPR-UHFFFAOYSA-N|NSC-7331|N,9-Dimethyl-9H-carbazole-3-amine|3-(N-Methylamino)-9-methylcarbazole|N,9-Dimethyl-9H-carbazol-3-amine #	210.27	C14H14N2	17	253	3.3	16	1	1	1	InChI=1S/C14H14N2/c1-15-10-7-8-14-12(9-10)11-5-3-4-6-13(11)16(14)2/h3-9,15H,1-2H3	CNC1=CC2=C(C=C1)N(C3=CC=CC=C32)C	CNC1=CC2=C(C=C1)N(C3=CC=CC=C32)C	ZYPZVKFYZDLWPR-UHFFFAOYSA-N	N,9-dimethylcarbazol-3-amine	210.116	210.116	0	1	0	0	0	0	0	0	0	0	4	3	2D+3D	NULL	Biological Test Results|Classification|Patents	4	155|157|161|165|167|175|1794731|1794732|1794733|1794735|1794736|1794738|1794739|1794740|1794742|1794745|1794746|1794748|1794750|1794751|1794752|1794753|1794754|1794755|1794756|1794757|1794758|1794759|1794760|1794761|1794763|1794764|1794765|1794766|1794767|1794768|1794769|1794771|1794772|1794773|1794774|1794775|1794776|1794777|1794778|1794779|1794780|1794781|1794782|1794783|1794784|1794785|1794786…	20050326	AAA Chemistry|ABI Chem|ChemDB|ChemIDplus|ChemSpider|DiscoveryGate|DTP/NCI|EPA DSSTox|Google Patents|IBM|Japan Chemical Substance Dictionary (Nikkaji)|NextBio|NIST Mass Spectrometry Data Center|PATENTSCOPE (WIPO)|SCRIPDB|Starshine Chemical|SureChEMBL|Wikidata|ZINC	Chemical Vendors|Curation Efforts|Governmental Organizations|Legacy Depositors|Research and Development|Subscription Services	NULL	-7.2
224033	N-(9H-carbazol-9-ylmethyl)-N-ethylethanamine	N-(9H-carbazol-9-ylmethyl)-N-ethylethanamine|NSC12255|9-(Diethylaminomethyl)carbazole|SCHEMBL10067478|NSC-12255|AKOS024331401|N-(9H-Carbazole-9-ylmethyl)diethylamine|N-(carbazol-9-ylmethyl)-N-ethyl-ethanamine	252.35	C17H20N2	8.2	265	4.1	19	0	1	4	InChI=1S/C17H20N2/c1-3-18(4-2)13-19-16-11-7-5-9-14(16)15-10-6-8-12-17(15)19/h5-12H,3-4,13H2,1-2H3	CCN(CC)CN1C2=CC=CC=C2C3=CC=CC=C31	CCN(CC)CN1C2=CC=CC=C2C3=CC=CC=C31	YBDMKJKMYWFUIF-UHFFFAOYSA-N	N-(carbazol-9-ylmethyl)-N-ethylethanamine	252.163	252.163	0	1	0	0	0	0	0	0	0	2	6	4	2D+3D	NULL	Biological Test Results|Literature|Patents	4	1794731|1794732|1794733|1794735|1794736|1794739|1794740|1794742|1794745|1794746|1794748|1794750|1794751|1794752|1794753|1794754|1794755|1794756|1794757|1794758|1794759|1794760|1794761|1794763|1794764|1794765|1794766|1794767|1794768|1794769|1794771|1794772|1794773|1794774|1794775|1794776|1794777|1794778|1794779|1794780|1794781|1794782|1794783|1794784|1794785|1794786|1794787|1794789|1794790|1794792…	20050326	ABI Chem|AKos Consulting & Solutions|Aurora Fine Chemicals LLC|ChemDB|ChemSpider|Crystallography Open Database (COD)|DiscoveryGate|DTP/NCI|Google Patents|IBM|Japan Chemical Substance Dictionary (Nikkaji)|Mcule|NextBio|NIAID ChemDB|Sigma-Aldrich|SureChEMBL|ZINC	Chemical Vendors|Curation Efforts|Governmental Organizations|Legacy Depositors|Research and Development|Subscription Services	NULL	-7
232197	N,N-dimethyl-1-(2-phenyl-1H-indol-3-yl)methanamine	N,N-dimethyl-1-(2-phenyl-1H-indol-3-yl)methanamine|4660-96-2|2-phenylgramine|NSC29454|SCHEMBL11495830|DTXSID10283049|NSC-29454|STK241694|AKOS005421806|N,N-Dimethyl-2-phenyl-1H-indole-3-methanamine|N,N-dimethyl(2-phenyl-1H-indol-3-yl)methanamine	250.34	C17H18N2	19	283	3.5	19	1	1	3	InChI=1S/C17H18N2/c1-19(2)12-15-14-10-6-7-11-16(14)18-17(15)13-8-4-3-5-9-13/h3-11,18H,12H2,1-2H3	CN(C)CC1=C(NC2=CC=CC=C21)C3=CC=CC=C3	CN(C)CC1=C(NC2=CC=CC=C21)C3=CC=CC=C3	CECAAFFTTFQGHF-UHFFFAOYSA-N	N,N-dimethyl-1-(2-phenyl-1H-indol-3-yl)methanamine	250.147	250.147	0	1	0	0	0	0	0	0	0	1	5	4	2D+3D	NULL	Biological Test Results|Literature|Patents	3	1794731|1794732|1794733|1794735|1794736|1794738|1794739|1794740|1794742|1794745|1794746|1794748|1794750|1794751|1794752|1794753|1794754|1794755|1794756|1794757|1794758|1794759|1794760|1794761|1794763|1794764|1794765|1794766|1794767|1794768|1794769|1794771|1794772|1794774|1794775|1794776|1794777|1794778|1794779|1794780|1794781|1794782|1794783|1794784|1794785|1794786|1794787|1794788|1794789|1794790…	20050326	AAA Chemistry|ABI Chem|AKos Consulting & Solutions|Ambinter|Aurora Fine Chemicals LLC|Chem-Space.com Database|ChemDB|Chemieliva Pharmaceutical Co., Ltd|ChemSpider|DiscoveryGate|DTP/NCI|EPA DSSTox|Google Patents|IBM|Japan Chemical Substance Dictionary (Nikkaji)|Mcule|NextBio|Norris Pharm|PATENTSCOPE (WIPO)|Sigma-Aldrich|Springer Nature|SureChEMBL|The University of Alabama Libraries|Thomson Pharma|…	Chemical Vendors|Curation Efforts|Governmental Organizations|Journal Publishers|Legacy Depositors|Research and Development|Subscription Services	NULL	-7
254950	2,5-Dimethyltryptamine	2,5-Dimethyltryptamine|1079-44-3|2-(2,5-Dimethyl-1H-indol-3-yl)-ethylamine|2-(2,5-Dimethyl-1H-indol-3-yl)ethanamine|2-(2,5-dimethyl-1H-indol-3-yl)ethan-1-amine|[2-(2,5-dimethyl-1H-indol-3-yl)ethyl]amine hydrochloride|2-(2,5-Dimethyl-1H-indol-3-yl)-ethylamine hydrochloride|Oprea1_178910|Oprea1_476154|SCHEMBL7886752|DTXSID10292030|STK014860|AKOS000275797|NCGC00330775-01|3-(2-Aminoethyl)-2,5-dimethy…	188.27	C12H16N2	41.8	193	2.1	14	2	1	2	InChI=1S/C12H16N2/c1-8-3-4-12-11(7-8)10(5-6-13)9(2)14-12/h3-4,7,14H,5-6,13H2,1-2H3	CC1=CC2=C(C=C1)NC(=C2CCN)C	CC1=CC2=C(C=C1)NC(=C2CCN)C	CMDMWYFWSISWBT-UHFFFAOYSA-N	2-(2,5-dimethyl-1H-indol-3-yl)ethanamine	188.131	188.131	0	1	0	0	0	0	0	0	0	0	23	5	2D+3D	NULL	Biological Test Results|Classification|Patents|Safety and Hazards	5	1347041|1347165|1347428|1347430|1671190|1745856|1745857	20050326	001Chemical|A2B Chem|AA BLOCKS|AAA Chemistry|abcr GmbH|ABI Chem|Acadechem|AHH Chemical co.,ltd|AKos Consulting & Solutions|Alfa Chemistry|Alinda Chemical|Ambinter|Angene Chemical|ASINEX|Aurora Fine Chemicals LLC|Aurum Pharmatech LLC|BenchChem|Chem-Space.com Database|ChemBank|Chembase.cn|ChemBlock|ChemBridge|ChemDB|ChemDiv|Chemenu Inc.|Chemhere|Chemieliva Pharmaceutical Co., Ltd|ChemSpider|ChemTik…	Chemical Vendors|Curation Efforts|Governmental Organizations|Legacy Depositors|NIH Initiatives|Research and Development|Subscription Services	NULL	-6.3
267113	1,3-Dimethyl-2,5-bis(2-phenylpropan-2-yl)indole	NSC106229|NSC-106229	381.6	C28H31N	4.9	537	8	29	0	0	4	InChI=1S/C28H31N/c1-20-24-19-23(27(2,3)21-13-9-7-10-14-21)17-18-25(24)29(6)26(20)28(4,5)22-15-11-8-12-16-22/h7-19H,1-6H3	CC1=C(N(C2=C1C=C(C=C2)C(C)(C)C3=CC=CC=C3)C)C(C)(C)C4=CC=CC=C4	CC1=C(N(C2=C1C=C(C=C2)C(C)(C)C3=CC=CC=C3)C)C(C)(C)C4=CC=CC=C4	NGHUFWGHBRTDAR-UHFFFAOYSA-N	1,3-dimethyl-2,5-bis(2-phenylpropan-2-yl)indole	381.246	381.246	0	1	0	0	0	0	0	0	0	0	0	0	2D+3D	NULL	Biological Test Results	1	248	20050326	ABI Chem|ChemDB|ChemSpider|ChemTik|DiscoveryGate|DTP/NCI|NextBio|ZINC	Chemical Vendors|Governmental Organizations|Legacy Depositors|Research and Development|Subscription Services	NULL	-8.9
267654	2-(3-ethyl-1-methyl-9H-carbazol-2-yl)-N,N-dimethylethanamine	NSC107193|NSC-107193	280.4	C19H24N2	19	341	4.8	21	1	1	4	InChI=1S/C19H24N2/c1-5-14-12-17-16-8-6-7-9-18(16)20-19(17)13(2)15(14)10-11-21(3)4/h6-9,12,20H,5,10-11H2,1-4H3	CCC1=CC2=C(C(=C1CCN(C)C)C)NC3=CC=CC=C32	CCC1=CC2=C(C(=C1CCN(C)C)C)NC3=CC=CC=C32	QJRNSDNXXUWCDC-UHFFFAOYSA-N	2-(3-ethyl-1-methyl-9H-carbazol-2-yl)-N,N-dimethylethanamine	280.194	280.194	0	1	0	0	0	0	0	0	0	0	0	0	2D+3D	NULL	Biological Test Results	2	155|157|161|165|167|175|248	20050326	ABI Chem|ChemDB|ChemSpider|DiscoveryGate|DTP/NCI|NextBio|ZINC	Chemical Vendors|Governmental Organizations|Legacy Depositors|Research and Development|Subscription Services	NULL	-7.6
276307	1,2-Dimethyl-3-phenyl-1h-indole	1,2-dimethyl-3-phenyl-1h-indole|38445-36-2|1,2-dimethyl-3-phenylindole|NSC123996|DTXSID70959334|AKOS004907382|NSC-123996	221.3	C16H15N	4.9	256	4	17	0	0	1	InChI=1S/C16H15N/c1-12-16(13-8-4-3-5-9-13)14-10-6-7-11-15(14)17(12)2/h3-11H,1-2H3	CC1=C(C2=CC=CC=C2N1C)C3=CC=CC=C3	CC1=C(C2=CC=CC=C2N1C)C3=CC=CC=C3	KAHXOUCASDDHSW-UHFFFAOYSA-N	1,2-dimethyl-3-phenylindole	221.12	221.12	0	1	0	0	0	0	0	0	0	2	0	0	2D+3D	NULL	Biological Test Results|Literature	3	155|157|161|165|167|175	20050326	001Chemical|AAA Chemistry|ABI Chem|AKos Consulting & Solutions|Ambinter|BLD Pharm|ChemDB|Chemenu Inc.|ChemExper Chemical Directory|Chemieliva Pharmaceutical Co., Ltd|Cheminformatics Friedrich-Schiller-University Jena|ChemSpider|ChemTik|DiscoveryGate|DTP/NCI|EPA DSSTox|Google Patents|J&H Chemical Co.,ltd|Japan Chemical Substance Dictionary (Nikkaji)|Kingston Chemistry|MolMall|NextBio|RR Scientific…	Chemical Vendors|Curation Efforts|Governmental Organizations|Journal Publishers|Legacy Depositors|Research and Development|Subscription Services	NULL	-7.2
289657	9-propyl-9H-carbazole	9-propyl-9H-carbazole|1484-10-2|9-propylcarbazole|9H-Carbazole, 9-propyl-|N-propyl-carbazole|n-propylcarbazole|NSC151853|C3CZ|ChemDiv3_000325|C(CC)N1c2ccccc2c3ccccc13|SCHEMBL153959|DTXSID00302556|HMS1473O17|CCG-15096|MFCD00218284|STK394977|AKOS001483172|NSC 151853|NSC-151853|IDI1_019643|DS-10688|CS-0152073|A911336|SR-01000389268|SR-01000389268-1	209.29	C15H15N	4.9	216	4.2	16	0	0	2	InChI=1S/C15H15N/c1-2-11-16-14-9-5-3-7-12(14)13-8-4-6-10-15(13)16/h3-10H,2,11H2,1H3	CCCN1C2=CC=CC=C2C3=CC=CC=C31	CCCN1C2=CC=CC=C2C3=CC=CC=C31	QAWLNVOLYNXWPL-UHFFFAOYSA-N	9-propylcarbazole	209.12	209.12	0	1	0	0	0	0	0	0	0	14	584	252	2D+3D	NULL	Biological Test Results|Chemical and Physical Properties|Classification|Literature|Patents|Safety and Hazards	7	248|256|328|330|485350|485395|492967|493033|493162|504770|540299|588519|602314|720641|1224905|1259310|1259370|1259374|1259389|1259422|1347074|1508602	20050326	001Chemical|A2B Chem|AA BLOCKS|AAA Chemistry|AbaChemScene|abcr GmbH|ABI Chem|AKos Consulting & Solutions|Alichem|Amadis Chemical|Ambeed|Ambinter|Aurora Fine Chemicals LLC|BenchChem|BLD Pharm|Center for Chemical Genomics, University of Michigan|Chem-Space.com Database|ChemBank|ChemBridge|ChemDB|ChemDiv|Chemenu Inc.|ChemExper Chemical Directory|ChemIDplus|Chemieliva Pharmaceutical Co., Ltd|ChemSpid…	Chemical Vendors|Curation Efforts|Governmental Organizations|Journal Publishers|Legacy Depositors|NIH Initiatives|Research and Development|Subscription Services	NULL	-7.1
290167	[(9-Ethyl-9h-carbazol-3-yl)methylene]malononitrile	54117-40-7|[(9-ethyl-9h-carbazol-3-yl)methylene]malononitrile|2-[(9-ethylcarbazol-3-yl)methylidene]propanedinitrile|N-ethyl-3-dicyanovinylcarbazole|2-[(9-ETHYL-9H-CARBAZOL-3-YL)METHYLIDENE]PROPANEDINITRILE|NSC153128|Oprea1_047303|Oprea1_265189|SCHEMBL7097375|DTXSID70302725|GPDAEYPCJRBSRB-UHFFFAOYSA-N|HMS1620E04|MCK101410|MFCD00557254|STK049786|AKOS000485670|NSC-153128|N-ethyl-3-(2,2-dicyanoetheny…	271.3	C18H13N3	52.5	499	3.7	21	0	2	2	InChI=1S/C18H13N3/c1-2-21-17-6-4-3-5-15(17)16-10-13(7-8-18(16)21)9-14(11-19)12-20/h3-10H,2H2,1H3	CCN1C2=C(C=C(C=C2)C=C(C#N)C#N)C3=CC=CC=C31	CCN1C2=C(C=C(C=C2)C=C(C#N)C#N)C3=CC=CC=C31	GPDAEYPCJRBSRB-UHFFFAOYSA-N	2-[(9-ethylcarbazol-3-yl)methylidene]propanedinitrile	271.111	271.111	0	1	0	0	0	0	0	0	0	4	6	3	2D+3D	NULL	Biological Test Results|Literature|Patents	3	248|485350|485395|492967|493033|504770|540299|588519|720641|720717|1224905	20050326	AAA Chemistry|abcr GmbH|ABI Chem|AKos Consulting & Solutions|Aronis|ASINEX|Aurora Fine Chemicals LLC|BenchChem|Chem-Space.com Database|ChemBank|ChemBlock|ChemBridge|ChemDB|ChemDiv|Chemieliva Pharmaceutical Co., Ltd|ChemSpider|ChemTik|Collaborative Drug Discovery, Inc.|Crystallography Open Database (COD)|CymitQuimica|DiscoveryGate|DTP/NCI|EPA DSSTox|Google Patents|IBM|ICCB-Longwood Screening Facil…	Chemical Vendors|Curation Efforts|Governmental Organizations|Legacy Depositors|Research and Development|Subscription Services	NULL	-8.7
300786	3-Tert-butyl-9-methyl-1,2,3,4-tetrahydrocarbazole	22401-72-5|NSC 176109|3-tert-butyl-9-methyl-1,2,3,4-tetrahydrocarbazole|NSC176109|DTXSID80306411|NSC-176109	241.37	C17H23N	4.9	303	4.7	18	0	0	1	InChI=1S/C17H23N/c1-17(2,3)12-9-10-16-14(11-12)13-7-5-6-8-15(13)18(16)4/h5-8,12H,9-11H2,1-4H3	CC(C)(C)C1CCC2=C(C1)C3=CC=CC=C3N2C	CC(C)(C)C1CCC2=C(C1)C3=CC=CC=C3N2C	CXVUJERJVUDHDY-UHFFFAOYSA-N	3-tert-butyl-9-methyl-1,2,3,4-tetrahydrocarbazole	241.183	241.183	0	1	0	1	0	1	0	0	0	0	0	0	2D+3D	NULL	Biological Test Results|Classification	2	248	20050326	ABI Chem|ChemDB|ChemIDplus|Chemieliva Pharmaceutical Co., Ltd|ChemSpider|Debye Scientific Co., Ltd|DiscoveryGate|DTP/NCI|EPA DSSTox|NextBio|Starshine Chemical	Chemical Vendors|Curation Efforts|Governmental Organizations|Legacy Depositors|Research and Development|Subscription Services	NULL	-7.7
301801	10-Ethyl-1-methyl-3,4-dihydropyrido[3,4-b]carbazole	57412-03-0|NSC180256|10-ethyl-1-methyl-3,4-dihydropyrido[3,4-b]carbazole|DTXSID30306825|NSC-180256	262.3	C18H18N2	17.3	402	3.4	20	0	1	1	InChI=1S/C18H18N2/c1-3-20-17-7-5-4-6-14(17)16-10-13-8-9-19-12(2)15(13)11-18(16)20/h4-7,10-11H,3,8-9H2,1-2H3	CCN1C2=CC=CC=C2C3=C1C=C4C(=NCCC4=C3)C	CCN1C2=CC=CC=C2C3=C1C=C4C(=NCCC4=C3)C	YBBADBOTZLUWOW-UHFFFAOYSA-N	10-ethyl-1-methyl-3,4-dihydropyrido[3,4-b]carbazole	262.147	262.147	0	1	0	0	0	0	0	0	0	0	0	0	2D+3D	NULL	Biological Test Results	1	248	20050326	ABI Chem|ChemDB|Chemieliva Pharmaceutical Co., Ltd|ChemSpider|DiscoveryGate|DTP/NCI|EPA DSSTox|NextBio|Wikidata	Chemical Vendors|Curation Efforts|Governmental Organizations|Legacy Depositors|Research and Development|Subscription Services	NULL	-8.5
327142	N-(9-ethylcarbazol-3-yl)-N',N'-dimethylpropane-1,3-diamine	CHEMBL136530|NSC300859|BDBM50133929|NSC-300859|N''-(9-Ethyl-9H-carbazol-3-yl)-N,N-dimethyl-propane-1,3-diamine	295.4	C19H25N3	20.2	344	4	22	1	2	6	InChI=1S/C19H25N3/c1-4-22-18-9-6-5-8-16(18)17-14-15(10-11-19(17)22)20-12-7-13-21(2)3/h5-6,8-11,14,20H,4,7,12-13H2,1-3H3	CCN1C2=C(C=C(C=C2)NCCCN(C)C)C3=CC=CC=C31	CCN1C2=C(C=C(C=C2)NCCCN(C)C)C3=CC=CC=C31	FESITOSQGDHYSA-UHFFFAOYSA-N	N-(9-ethylcarbazol-3-yl)-N',N'-dimethylpropane-1,3-diamine	295.205	295.205	0	1	0	0	0	0	0	0	0	1	0	0	2D+3D	NULL	Biological Test Results|Classification|Literature	3	155|157|161|165|167|175|330|65134	20050326	ABI Chem|BindingDB|ChEMBL|ChemDB|ChemSpider|DiscoveryGate|DTP/NCI|NextBio|ZINC	Chemical Vendors|Curation Efforts|Governmental Organizations|Legacy Depositors|Research and Development|Subscription Services	NULL	-7.5
347114	N,N-dimethyl-1-(6,7,8,9-tetrahydro-5H-carbazol-3-yl)methanamine	NSC405607|NSC-405607	228.33	C15H20N2	19	264	3.1	17	1	1	2	InChI=1S/C15H20N2/c1-17(2)10-11-7-8-15-13(9-11)12-5-3-4-6-14(12)16-15/h7-9,16H,3-6,10H2,1-2H3	CN(C)CC1=CC2=C(C=C1)NC3=C2CCCC3	CN(C)CC1=CC2=C(C=C1)NC3=C2CCCC3	AMDZOARQORXJTF-UHFFFAOYSA-N	N,N-dimethyl-1-(6,7,8,9-tetrahydro-5H-carbazol-3-yl)methanamine	228.163	228.163	0	1	0	0	0	0	0	0	0	0	0	0	2D+3D	NULL	Biological Test Results	1	155|157|161|165|167|175	20050326	ABI Chem|ChemDB|ChemSpider|DiscoveryGate|DTP/NCI|NextBio|ZINC	Chemical Vendors|Governmental Organizations|Legacy Depositors|Research and Development|Subscription Services	NULL	-7.1
347116	9-benzyl-N'-phenyl-5,6,7,8-tetrahydrocarbazole-3-carboximidamide	NSC405611|NSC-405611	379.5	C26H25N3	43.3	560	5.5	29	1	1	4	InChI=1S/C26H25N3/c27-26(28-21-11-5-2-6-12-21)20-15-16-25-23(17-20)22-13-7-8-14-24(22)29(25)18-19-9-3-1-4-10-19/h1-6,9-12,15-17H,7-8,13-14,18H2,(H2,27,28)	C1CCC2=C(C1)C3=C(N2CC4=CC=CC=C4)C=CC(=C3)C(=NC5=CC=CC=C5)N	C1CCC2=C(C1)C3=C(N2CC4=CC=CC=C4)C=CC(=C3)C(=NC5=CC=CC=C5)N	UDEYQEDDKVUHBU-UHFFFAOYSA-N	9-benzyl-N'-phenyl-5,6,7,8-tetrahydrocarbazole-3-carboximidamide	379.205	379.205	0	1	0	0	0	0	0	0	0	0	0	0	2D+3D	NULL	Biological Test Results	1	155|157|161|165|167|175	20050326	ABI Chem|ChemDB|ChemSpider|DTP/NCI|NextBio|ZINC	Chemical Vendors|Governmental Organizations|Legacy Depositors|Research and Development|Subscription Services	NULL	-9.3
355157	3,6-Bis(N-dimethylamino)-9-ethylcarbazole	3,6-Bis(N-dimethylamino)-9-ethylcarbazole|57103-04-5|NSC608338|SCHEMBL17298315|DTXSID50326666|HWMNDOOCAWHVEC-UHFFFAOYSA-N|NSC-608338|3,6-Bis(dimethylamino)-9-ethyl-9H-carbazole	281.4	C18H23N3	11.4	322	3.9	21	0	2	3	InChI=1S/C18H23N3/c1-6-21-17-9-7-13(19(2)3)11-15(17)16-12-14(20(4)5)8-10-18(16)21/h7-12H,6H2,1-5H3	CCN1C2=C(C=C(C=C2)N(C)C)C3=C1C=CC(=C3)N(C)C	CCN1C2=C(C=C(C=C2)N(C)C)C3=C1C=CC(=C3)N(C)C	HWMNDOOCAWHVEC-UHFFFAOYSA-N	9-ethyl-3-N,3-N,6-N,6-N-tetramethylcarbazole-3,6-diamine	281.189	281.189	0	1	0	0	0	0	0	0	0	5	10	2	2D+3D	NULL	Biological Test Results|Literature|Patents	4	155|157|161|165|167|175|330|1794731|1794732|1794733|1794735|1794736|1794738|1794739|1794740|1794742|1794745|1794746|1794748|1794750|1794751|1794752|1794753|1794754|1794755|1794756|1794757|1794758|1794759|1794760|1794761|1794763|1794764|1794765|1794766|1794767|1794768|1794769|1794771|1794772|1794773|1794774|1794775|1794776|1794777|1794778|1794779|1794780|1794781|1794782|1794783|1794784|1794785|179…	20050326	ABI Chem|ChemDB|ChemSpider|ChemTik|DiscoveryGate|DTP/NCI|EPA DSSTox|Google Patents|IBM|J&H Chemical Co.,ltd|Japan Chemical Substance Dictionary (Nikkaji)|NextBio|NIST Mass Spectrometry Data Center|PATENTSCOPE (WIPO)|RR Scientific|SCRIPDB|Springer Nature|SureChEMBL|Thieme Chemistry|Wikidata|ZINC	Chemical Vendors|Curation Efforts|Governmental Organizations|Journal Publishers|Legacy Depositors|Research and Development|Subscription Services	NULL	-7.7
364676	3-(2,3-dihydro-1H-indol-2-yl)-1,2-dimethylindole;hydrochloride	NSC631309|CHEMBL1970828|NSC-631309	298.8	C18H19ClN2	17	355	NULL	21	2	1	1	InChI=1S/C18H18N2.ClH/c1-12-18(14-8-4-6-10-17(14)20(12)2)16-11-13-7-3-5-9-15(13)19-16;/h3-10,16,19H,11H2,1-2H3;1H	CC1=C(C2=CC=CC=C2N1C)C3CC4=CC=CC=C4N3.Cl	CC1=C(C2=CC=CC=C2N1C)C3CC4=CC=CC=C4N3.Cl	XBTFEEBDSZUPDR-UHFFFAOYSA-N	3-(2,3-dihydro-1H-indol-2-yl)-1,2-dimethylindole;hydrochloride	298.124	298.124	0	2	0	1	0	1	0	0	0	0	0	0	2D	NULL	Biological Test Results	1	1|3|5|7|9|15|17|19|21|23|25|27|29|31|33|35|37|45|47|49|51|53|55|57|59|61|63|65|67|69|71|73|75|77|79|81|99|101|103|105|107|109|115|119|121|123|125|129|131|133|135|137|139|141|143|145|155|157|161|165|167|175|179	20050326	ABI Chem|ChEMBL|ChemSpider|ChemTik|DiscoveryGate|DTP/NCI|NextBio	Chemical Vendors|Curation Efforts|Governmental Organizations|Legacy Depositors|Research and Development|Subscription Services	NULL	-9
401965	3,6-bis(4,5-dihydro-1H-imidazol-2-yl)-9-methylcarbazole;hydrochloride	NSC715653|CHEMBL1976274|NSC-715653	353.8	C19H20ClN5	53.7	508	NULL	25	3	2	2	InChI=1S/C19H19N5.ClH/c1-24-16-4-2-12(18-20-6-7-21-18)10-14(16)15-11-13(3-5-17(15)24)19-22-8-9-23-19;/h2-5,10-11H,6-9H2,1H3,(H,20,21)(H,22,23);1H	CN1C2=C(C=C(C=C2)C3=NCCN3)C4=C1C=CC(=C4)C5=NCCN5.Cl	CN1C2=C(C=C(C=C2)C3=NCCN3)C4=C1C=CC(=C4)C5=NCCN5.Cl	GGXVAENDRMYDLK-UHFFFAOYSA-N	3,6-bis(4,5-dihydro-1H-imidazol-2-yl)-9-methylcarbazole;hydrochloride	353.141	353.141	0	2	0	0	0	0	0	0	0	0	0	0	2D	NULL	Biological Test Results|Literature	2	1|3|5|7|9|13|15|19|21|23|25|29|33|35|37|39|41|43|45|47|49|53|55|59|65|67|71|73|79|81|85|87|89|91|93|95|97|99|101|103|105|107|109|113|115|119|121|123|125|129|131|133|137|139|141|143|145	20050326	ABI Chem|ChEMBL|ChemSpider|ChemTik|DiscoveryGate|DTP/NCI|NextBio	Chemical Vendors|Curation Efforts|Governmental Organizations|Legacy Depositors|Research and Development|Subscription Services	NULL	-8.8
401966	3,6-Bis(2-imidazolinyl)-9-methylcarbazole	SCHEMBL6363087|CHEMBL2009752|NCI60_039955|3,6-Bis(2-imidazolinyl)-9-methylcarbazole|3,6-Bis(2-imidazolin-2-yl)-9-methyl-9H-carbazole|3,6-bis(4,5-dihydro-1H-imidazol-2-yl)-9-methyl-carbazole	317.4	C19H19N5	53.7	508	1.3	24	2	2	2	InChI=1S/C19H19N5/c1-24-16-4-2-12(18-20-6-7-21-18)10-14(16)15-11-13(3-5-17(15)24)19-22-8-9-23-19/h2-5,10-11H,6-9H2,1H3,(H,20,21)(H,22,23)	CN1C2=C(C=C(C=C2)C3=NCCN3)C4=C1C=CC(=C4)C5=NCCN5	CN1C2=C(C=C(C=C2)C3=NCCN3)C4=C1C=CC(=C4)C5=NCCN5	WJQJNMMRXRCBLT-UHFFFAOYSA-N	3,6-bis(4,5-dihydro-1H-imidazol-2-yl)-9-methylcarbazole	317.164	317.164	0	1	0	0	0	0	0	0	0	2	14	2	2D+3D	NULL	Literature|Patents	2	NULL	20050326	ABI Chem|ChemBank|ChEMBL|ChemSpider|ChemTik|DiscoveryGate|DTP/NCI|Google Patents|IBM|Japan Chemical Substance Dictionary (Nikkaji)|NextBio|NIAID ChemDB|PATENTSCOPE (WIPO)|SureChEMBL|Thomson Pharma	Chemical Vendors|Curation Efforts|Governmental Organizations|Journal Publishers|Legacy Depositors|Research and Development|Subscription Services	NULL	-9
407362	1,3,3-Trimethyl-2-[2-(2-methyl-1H-indol-1-yl)ethenyl]-3H-indol-1-ium	SCHEMBL12039987|DTXSID70978702|6291-25-4|1,3,3-Trimethyl-2-[2-(2-methyl-1H-indol-1-yl)ethenyl]-3H-indol-1-ium	315.4	C22H23N2+	7.9	544	4.6	24	0	0	2	InChI=1S/C22H23N2/c1-16-15-17-9-5-7-11-19(17)24(16)14-13-21-22(2,3)18-10-6-8-12-20(18)23(21)4/h5-15H,1-4H3/q+1	CC1=CC2=CC=CC=C2N1C=CC3=[N+](C4=CC=CC=C4C3(C)C)C	CC1=CC2=CC=CC=C2N1C=CC3=[N+](C4=CC=CC=C4C3(C)C)C	IRXNMOBZJCAZII-UHFFFAOYSA-N	1,3,3-trimethyl-2-[2-(2-methylindol-1-yl)ethenyl]indol-1-ium	315.186	315.186	1	1	0	0	0	0	1	0	1	0	3	3	2D+3D	NULL	Patents	1	NULL	20050326	ABI Chem|ChemDB|ChemSpider|EPA DSSTox|Google Patents|IBM|NextBio|SCRIPDB|SureChEMBL	Chemical Vendors|Curation Efforts|Governmental Organizations|Legacy Depositors|Research and Development|Subscription Services	NULL	-9.6
430878	(1,2-Dimethylindol-5-yl)methanamine	(1,2-dimethyl-1H-indol-5-yl)methanamine|101004-43-7|(1,2-dimethylindol-5-yl)methanamine|1,2-dimethyl-5-aminomethylindole|SCHEMBL12804294|BEA00443|STL305041|AKOS005208471|[(1,2-dimethyl-1H-indol-5-yl)methyl]amine|1-(1,2-dimethyl-1H-indol-5-yl)methanamine|EN300-238111|F2143-0152	174.24	C11H14N2	31	181	1.7	13	1	1	1	InChI=1S/C11H14N2/c1-8-5-10-6-9(7-12)3-4-11(10)13(8)2/h3-6H,7,12H2,1-2H3	CC1=CC2=C(N1C)C=CC(=C2)CN	CC1=CC2=C(N1C)C=CC(=C2)CN	RBJKUVYKEPJFDP-UHFFFAOYSA-N	(1,2-dimethylindol-5-yl)methanamine	174.116	174.116	0	1	0	0	0	0	0	0	0	1	5	3	2D+3D	NULL	Classification|Literature|Patents|Safety and Hazards	4	NULL	20050326	A2B Chem|AA BLOCKS|ABI Chem|AHH Chemical co.,ltd|AKos Consulting & Solutions|Ambinter|Aurora Fine Chemicals LLC|BenchChem|Biosynth|BLD Pharm|Chem-Space.com Database|Chembase.cn|ChemDB|Chemenu Inc.|Chemieliva Pharmaceutical Co., Ltd|ChemSpider|CymitQuimica|DiscoveryGate|DTP/NCI|Enamine|EPA DSSTox|Google Patents|Innovapharm|J&H Chemical Co.,ltd|LabNetwork, a WuXi AppTec Company|Life Chemicals|Mcule…	Chemical Vendors|Curation Efforts|Governmental Organizations|Journal Publishers|Legacy Depositors|Research and Development|Subscription Services	NULL	-6.1
464123	9-Methylcarbazole-3,6-dicarboxamidine	SCHEMBL12348354|9-methylcarbazole-3,6-dicarboxamidine|9-Methyl-9H-carbazole-3,6-dicarboxamidine|9H-Carbazole-3,6-dicarboximidamide, 9-methyl-	265.31	C15H15N5	105	383	1.3	20	4	2	2	InChI=1S/C15H15N5/c1-20-12-4-2-8(14(16)17)6-10(12)11-7-9(15(18)19)3-5-13(11)20/h2-7H,1H3,(H3,16,17)(H3,18,19)	CN1C2=C(C=C(C=C2)C(=N)N)C3=C1C=CC(=C3)C(=N)N	CN1C2=C(C=C(C=C2)C(=N)N)C3=C1C=CC(=C3)C(=N)N	BAPLBWXTVGSLBC-UHFFFAOYSA-N	9-methylcarbazole-3,6-dicarboximidamide	265.133	265.133	0	1	0	0	0	0	0	0	0	2	4	2	2D+3D	NULL	Literature|Patents	2	NULL	20050801	ABI Chem|DiscoveryGate|Google Patents|IBM|Japan Chemical Substance Dictionary (Nikkaji)|NextBio|NIAID ChemDB|PATENTSCOPE (WIPO)|SCRIPDB|SureChEMBL|Thomson Pharma	Chemical Vendors|Curation Efforts|Governmental Organizations|Journal Publishers|Legacy Depositors|Research and Development|Subscription Services	NULL	-8.5
476219	9-Methyl-3,6-bis(1,4,5,6-tetrahydropyrimidin-2-yl)carbazole	SCHEMBL6366882|9-methyl-3,6-bis(1,4,5,6-tetrahydropyrimidin-2-yl)carbazole|3,6-Bis[2-(1,4,5,6-tetrahydropyrimidinyl)]-9-methylcarbazole|9-Methyl-3,6-bis(3,4,5,6-tetrahydropyrimidine-2-yl)-9H-carbazole	345.4	C21H23N5	53.7	535	2	26	2	2	2	InChI=1S/C21H23N5/c1-26-18-6-4-14(20-22-8-2-9-23-20)12-16(18)17-13-15(5-7-19(17)26)21-24-10-3-11-25-21/h4-7,12-13H,2-3,8-11H2,1H3,(H,22,23)(H,24,25)	CN1C2=C(C=C(C=C2)C3=NCCCN3)C4=C1C=CC(=C4)C5=NCCCN5	CN1C2=C(C=C(C=C2)C3=NCCCN3)C4=C1C=CC(=C4)C5=NCCCN5	QHXWCWSUKBPACY-UHFFFAOYSA-N	9-methyl-3,6-bis(1,4,5,6-tetrahydropyrimidin-2-yl)carbazole	345.195	345.195	0	1	0	0	0	0	0	0	0	3	12	2	2D+3D	NULL	Literature|Patents	2	NULL	20050801	ABI Chem|ChemSpider|ChemTik|DiscoveryGate|Google Patents|IBM|Japan Chemical Substance Dictionary (Nikkaji)|NextBio|NIAID ChemDB|PATENTSCOPE (WIPO)|SureChEMBL|Thomson Pharma	Chemical Vendors|Curation Efforts|Governmental Organizations|Journal Publishers|Legacy Depositors|Research and Development|Subscription Services	NULL	-9.5
524498	N-butyl-tetrahydrocarbazole	N-butyl-tetrahydrocarbazole|PCGUZWDQIOEQQC-UHFFFAOYSA-N|9-Butyl-1,2,3,4-tetrahydro-9H-carbazole	227.34	C16H21N	4.9	250	4.4	17	0	0	3	InChI=1S/C16H21N/c1-2-3-12-17-15-10-6-4-8-13(15)14-9-5-7-11-16(14)17/h4,6,8,10H,2-3,5,7,9,11-12H2,1H3	CCCCN1C2=C(CCCC2)C3=CC=CC=C31	CCCCN1C2=C(CCCC2)C3=CC=CC=C31	PCGUZWDQIOEQQC-UHFFFAOYSA-N	9-butyl-1,2,3,4-tetrahydrocarbazole	227.167	227.167	0	1	0	0	0	0	0	0	0	1	0	0	2D+3D	NULL	Chemical and Physical Properties|Literature	2	NULL	20050327	ABI Chem|ChemSpider|DiscoveryGate|Japan Chemical Substance Dictionary (Nikkaji)|NextBio|NIST Chemistry WebBook|NIST Mass Spectrometry Data Center|Thieme Chemistry	Chemical Vendors|Curation Efforts|Governmental Organizations|Journal Publishers|Legacy Depositors|Research and Development|Subscription Services	NULL	-7.1
524499	N-ethyl-tetrahydrocarbazole	N-ethyl-tetrahydrocarbazole|9-ethyl-1,2,3,4-tetrahydrocarbazole|tetrahydro-n-ethylcarbazole|9-ethyl tetrahydrocarbazole|9-ethyl-tetrahydrocarbazole|SCHEMBL1459437|AKOS005155829	199.29	C14H17N	4.9	225	3.5	15	0	0	1	InChI=1S/C14H17N/c1-2-15-13-9-5-3-7-11(13)12-8-4-6-10-14(12)15/h3,5,7,9H,2,4,6,8,10H2,1H3	CCN1C2=C(CCCC2)C3=CC=CC=C31	CCN1C2=C(CCCC2)C3=CC=CC=C31	LXUXLQWNCNGZIB-UHFFFAOYSA-N	9-ethyl-1,2,3,4-tetrahydrocarbazole	199.136	199.136	0	1	0	0	0	0	0	0	0	3	44	19	2D+3D	NULL	Chemical and Physical Properties|Literature|Patents	3	NULL	20050327	ABI Chem|AKos Consulting & Solutions|BLD Pharm|Chemieliva Pharmaceutical Co., Ltd|ChemSpider|DiscoveryGate|Google Patents|IBM|NextBio|NextMove Software|NIST Chemistry WebBook|NIST Mass Spectrometry Data Center|PATENTSCOPE (WIPO)|SCRIPDB|Springer Nature|SureChEMBL	Chemical Vendors|Curation Efforts|Governmental Organizations|Journal Publishers|Legacy Depositors|Research and Development|Subscription Services	NULL	-6.8
524500	N-propyl-tetrahydrocarbazole	N-propyl-tetrahydrocarbazole|SCHEMBL18457140|FHNMIYSEYCQOOW-UHFFFAOYSA-N	213.32	C15H19N	4.9	238	4.1	16	0	0	2	InChI=1S/C15H19N/c1-2-11-16-14-9-5-3-7-12(14)13-8-4-6-10-15(13)16/h3,5,7,9H,2,4,6,8,10-11H2,1H3	CCCN1C2=C(CCCC2)C3=CC=CC=C31	CCCN1C2=C(CCCC2)C3=CC=CC=C31	FHNMIYSEYCQOOW-UHFFFAOYSA-N	9-propyl-1,2,3,4-tetrahydrocarbazole	213.152	213.152	0	1	0	0	0	0	0	0	0	0	2	2	2D+3D	NULL	Chemical and Physical Properties|Patents	2	NULL	20050327	ABI Chem|ChemSpider|Google Patents|NextBio|NIST Chemistry WebBook|NIST Mass Spectrometry Data Center|PATENTSCOPE (WIPO)|SureChEMBL	Chemical Vendors|Curation Efforts|Governmental Organizations|Legacy Depositors|Research and Development|Subscription Services	NULL	-7
547557	3-(2,2,6-Trimethyl-3-piperiden-4-yl)-2(2-methyl-2-aminopropyl)-1-methylindole	50527-50-9|KSWIBPTXLBGRNE-UHFFFAOYSA-N|DTXSID001346037|3-(2,2,6-Trimethyl-3-piperiden-4-yl)-2(2-methyl-2-aminopropyl)-1-methylindole|3-(2,2,6-Trimethyl-3-piperiden-4-yl)-2-(2-methyl-2-aminopropyl)-1-methylindole|3-(2,2,6-Trimethylpiperidin-3-en-4-yl)-2-(2-methyl-2-aminopropyl)-1-methylindole|2-(2-AMINO-2-METHYLPROPYL)-1-METHYL-3-(2,6,6-TRIMETHYL-1,2,3,6-TETRAHYDRO-4-PYRIDYL)INDOLE|2-(2-Amino-2-me…	325.5	C21H31N3	43	493	2.7	24	2	2	3	InChI=1S/C21H31N3/c1-14-11-15(12-21(4,5)23-14)19-16-9-7-8-10-17(16)24(6)18(19)13-20(2,3)22/h7-10,12,14,23H,11,13,22H2,1-6H3	CC1CC(=CC(N1)(C)C)C2=C(N(C3=CC=CC=C32)C)CC(C)(C)N	CC1CC(=CC(N1)(C)C)C2=C(N(C3=CC=CC=C32)C)CC(C)(C)N	KSWIBPTXLBGRNE-UHFFFAOYSA-N	2-methyl-1-[1-methyl-3-(2,6,6-trimethyl-2,3-dihydro-1H-pyridin-4-yl)indol-2-yl]propan-2-amine	325.252	325.252	0	1	0	1	0	1	0	0	0	0	0	0	2D	NULL		1	NULL	20050327	ABI Chem|ChemMol|ChemSpider|EPA DSSTox|Japan Chemical Substance Dictionary (Nikkaji)|MassBank Europe|MassBank of North America (MoNA)|NextBio|NIST Mass Spectrometry Data Center	Chemical Vendors|Curation Efforts|Governmental Organizations|Legacy Depositors|Research and Development|Subscription Services	NULL	-8.1
562942	1-Ethyl-3-[2-[N-benzyl]aminoethyl]-indole	1-Ethyl-3-[2-[N-benzyl]aminoethyl]-indole|RIEPWZRDSDIHEF-UHFFFAOYSA-N|N-Benzyl-2-(1-ethyl-1H-indol-3-yl)ethanamine #	278.4	C19H22N2	17	298	3.6	21	1	1	6	InChI=1S/C19H22N2/c1-2-21-15-17(18-10-6-7-11-19(18)21)12-13-20-14-16-8-4-3-5-9-16/h3-11,15,20H,2,12-14H2,1H3	CCN1C=C(C2=CC=CC=C21)CCNCC3=CC=CC=C3	CCN1C=C(C2=CC=CC=C21)CCNCC3=CC=CC=C3	RIEPWZRDSDIHEF-UHFFFAOYSA-N	N-benzyl-2-(1-ethylindol-3-yl)ethanamine	278.178	278.178	0	1	0	0	0	0	0	0	0	0	0	0	2D+3D	NULL		1	NULL	20050327	ABI Chem|ChemSpider|NextBio|NIST Mass Spectrometry Data Center	Chemical Vendors|Governmental Organizations|Legacy Depositors|Research and Development|Subscription Services	NULL	-6.6
563518	2-Methyl-1-benzyltryptamine	2-Methyl-1-benzyltryptamine|18690-56-7|2-(1-Benzyl-2-methyl-1H-indol-3-yl)ethanamine|2-(1-benzyl-2-methylindol-3-yl)ethanamine|CBDivE_003816|Oprea1_625326|Oprea1_818122|SCHEMBL19064545|CDOSZLVHAXMESL-UHFFFAOYSA-N|DTXSID201347217|MFCD00426556|STK120058|AKOS005400934|1-Benzyl-2-methyl-3-(2-aminoethyl)-1H-indole|2-(1-benzyl-2-methylindol-3-yl)ethane-1-amine|3-(2-AMINOETHYL)-1-BENZYL-2-METHYLINDOLE|S…	264.4	C18H20N2	31	298	3.3	20	1	1	4	InChI=1S/C18H20N2/c1-14-16(11-12-19)17-9-5-6-10-18(17)20(14)13-15-7-3-2-4-8-15/h2-10H,11-13,19H2,1H3	CC1=C(C2=CC=CC=C2N1CC3=CC=CC=C3)CCN	CC1=C(C2=CC=CC=C2N1CC3=CC=CC=C3)CCN	CDOSZLVHAXMESL-UHFFFAOYSA-N	2-(1-benzyl-2-methylindol-3-yl)ethanamine	264.163	264.163	0	1	0	0	0	0	0	0	0	1	8	3	2D+3D	NULL	Biological Test Results|Literature|Patents	4	1259310|1259354|1259374|1259422|1508602	20050327	001Chemical|A&J Pharmtech CO., LTD.|A2B Chem|AA BLOCKS|AAA Chemistry|abcr GmbH|ABI Chem|AKos Consulting & Solutions|Alfa Chemistry|Ambinter|Angene Chemical|Aurora Fine Chemicals LLC|Aurum Pharmatech LLC|BenchChem|Chem-Space.com Database|ChemBank|ChemDB|Chemenu Inc.|Chemieliva Pharmaceutical Co., Ltd|ChemSpider|ChemTik|CymitQuimica|DiscoveryGate|Egon Willighagen (Dept. of Bioinformatics - BiGCaT, …	Chemical Vendors|Curation Efforts|Governmental Organizations|Journal Publishers|Legacy Depositors|NIH Initiatives|Research and Development|Subscription Services	NULL	-7.4
563524	2,3-Dimethyl-1-benzylindole	1-benzyl-2,3-dimethylindole|17017-60-6|2,3-Dimethyl-1-benzylindole|SCHEMBL11289374|RTGHTGMXWBWQIQ-UHFFFAOYSA-N|DTXSID801347203|1-Benzyl-2,3-dimethyl-1H-indole|1-Benzyl-2,3-dimethyl-1H-indole #|Q63399396	235.32	C17H17N	4.9	269	4.4	18	0	0	2	InChI=1S/C17H17N/c1-13-14(2)18(12-15-8-4-3-5-9-15)17-11-7-6-10-16(13)17/h3-11H,12H2,1-2H3	CC1=C(N(C2=CC=CC=C12)CC3=CC=CC=C3)C	CC1=C(N(C2=CC=CC=C12)CC3=CC=CC=C3)C	RTGHTGMXWBWQIQ-UHFFFAOYSA-N	1-benzyl-2,3-dimethylindole	235.136	235.136	0	1	0	0	0	0	0	0	0	2	14	4	2D+3D	NULL	Literature|Patents	3	NULL	20050327	ABI Chem|ChemSpider|ChemTik|DiscoveryGate|Egon Willighagen (Dept. of Bioinformatics - BiGCaT, Maastricht University)|EPA DSSTox|Google Patents|IBM|Japan Chemical Substance Dictionary (Nikkaji)|MassBank Europe|MassBank of North America (MoNA)|NextBio|NIST Mass Spectrometry Data Center|PATENTSCOPE (WIPO)|Springer Nature|SureChEMBL|Thieme Chemistry|Wikidata	Chemical Vendors|Curation Efforts|Governmental Organizations|Journal Publishers|Legacy Depositors|Research and Development|Subscription Services	NULL	-7.4
593911	2-Butyl-8-methyl-1,2,3,4-tetrahydro-gamma-carboline	2-Butyl-8-methyl-1,2,3,4-tetrahydro-gamma-carboline|SCHEMBL3724766|3-Butyl-6-methyl-1,2,3,4-tetrahydro-.gamma.-carboline|Q63396487|2-butyl-2,3,4,5-tetrahydro-8-methyl-1H-pyrido[4,3-b]indole|2-Butyl-8-methyl-2,3,4,5-tetrahydro-1H-pyrido[4,3-b]indole #	242.36	C16H22N2	19	278	3.6	18	1	1	3	InChI=1S/C16H22N2/c1-3-4-8-18-9-7-16-14(11-18)13-10-12(2)5-6-15(13)17-16/h5-6,10,17H,3-4,7-9,11H2,1-2H3	CCCCN1CCC2=C(C1)C3=C(N2)C=CC(=C3)C	CCCCN1CCC2=C(C1)C3=C(N2)C=CC(=C3)C	ZGEHJUDRCBHGTK-UHFFFAOYSA-N	2-butyl-8-methyl-1,3,4,5-tetrahydropyrido[4,3-b]indole	242.178	242.178	0	1	0	0	0	0	0	0	0	0	20	3	2D+3D	NULL	Patents	2	NULL	20050327	ABI Chem|ChemSpider|Egon Willighagen (Dept. of Bioinformatics - BiGCaT, Maastricht University)|Google Patents|Japan Chemical Substance Dictionary (Nikkaji)|MassBank Europe|MassBank of North America (MoNA)|NextBio|NextMove Software|NIST Mass Spectrometry Data Center|PATENTSCOPE (WIPO)|SureChEMBL|Wikidata	Chemical Vendors|Curation Efforts|Governmental Organizations|Legacy Depositors|Research and Development|Subscription Services	NULL	-7.4
